# Supplementary material for: Integrating transcriptome and metabolomics revealed the key metabolic pathway response of Amaranthus retroflexus L. to the resistance to fomesafen
Source: PLoS One. 2025 Feb 13;20(2):e0312198. doi: 10.1371/journal.pone.0312198 (PMC11825031; doi:10.1371/journal.pone.0312198)
Supplement: S1 Table — (XLS) [file pone.0312198.s001.xls]

	_-_-chimonanthine	_-_-epigallocatechin	_-_-Norepinephrine N-hexoside	_+_-Catechin	_+_-epipinoresinol-4-O-beta-D-glucoside	_2E4E_-N-_2-_4-hydroxyphenyl_ethyl_dodeca-24-dienamide	_2E_-N-_4-acetamidobutyl_-3-_4-hydroxy-3-methoxyphenyl_prop-2-enamide	_2R3S4S5R6R_-2-_hydroxymethyl_-6-_propan-2-yloxy_oxane-345-triol	_2S_-Isoxanthohumol	_3beta9xi_-3-_beta-D-Glucopyranosyloxy_-14-hydroxycard-20_22_-enolide	_5E_-7-methylidene-10-oxo-4-_propan-2-yl_undec-5-enoic acid	_6E_-7-_2H-13-benzodioxol-5-yl_-1-_piperidin-1-yl_hept-6-en-1-one	_9cis_-Retinal	1-_3-acetyl-246-trihydroxyphenyl_ethan-1-one	1-_4-ethoxyphenyl_-5-_prop-2-ynylthio_-1H-1234-tetraazole	1-__35-dimethylisoxazol-4-yl_sulfonyl_piperidine	1-_3-_34-dichlorophenoxy_-2-hydroxypropyl_piperidine-4-carboxamide	1-Aminocyclohexanecarboxylic acid	1-ethyl 4-_2-oxo-12-diphenylethyl_ succinate	1-Methyladenine	1-Methyladenosine	1-morpholino-3-_4-nitrophenoxy_propan-2-ol	1-Naphthol	1-O-_345-Trimethoxybenzoyl_-beta-L-galactopyranose	1-oxo-23-dihydro-1H-inden-4-yl benzoate	1-Phenyl-3-methyl-5-pyrazolone	14-dihydroxyheptadec-16-en-2-yl acetate	178-trihydroxy-3-methyl-1234712-hexahydrotetraphen-12-one	10-methoxy-4H-benzo_45_cyclohepta_b_thiophen-4-one	12-oxo Phytodienoic Acid	1213-EODE	2-_2-amino-3-methylbutanamido_-3-phenylpropanoic acid	2-_26-dihydroxyphenyl_-357-trihydroxy-4H-chromen-4-one	2-_26-dimethoxyphenyl_-56-dimethoxy-4H-chromen-4-one	2-__2-chlorobenzyl_sulfanyl_-46-dimethylnicotinonitrile	2-__45-dimethoxy-2-nitrophenethyl_imino_methylphenol	2-1-_2-_1-benzothiophen-5-ylamino_-2-oxoethyl_cyclohexylacetic acid	2-Acetylpyrazine	2-Aminoadipic acid	2-Arachidonyl Glycerol ether	2-Benzoxazolinone	2-deoxyglucose-6-phosphate	2-ethyl-2-_3-methoxyphenyl_cyclohexanone oxime	2-Furoic acid	2-Hydroxycinnamic acid	2-imino-5-_4-_trifluoromethoxy_benzyl_-13-thiazolan-4-one	2-methoxy-5-_1H-124-triazol-5-yl_-4-_trifluoromethyl_pyridine	2-methyl-2345-tetrahydro-15-benzoxazepin-4-one	2-Methylpentanedioic acid
Cluster-3484.49022	-0.758970925898645	0.698253251826754	-0.758970925898645	0.57681790368297	0.758970925898645	0.758970925898645	0.698253251826754	0.698253251826754	-0.819688599970537	0.758970925898645	-0.57681790368297	0.516100229611079	-0.880406274042429	0.758970925898645	0.94112394811432	0.758970925898645	0.758970925898645	0.94112394811432	0.758970925898645	0.516100229611079	0.698253251826754	0.758970925898645	0.880406274042429	0.880406274042429	-0.516100229611079	-0.758970925898645	0.758970925898645	0.698253251826754	-0.94112394811432	0.516100229611079	-0.880406274042429	0.880406274042429	0.880406274042429	0.94112394811432	-0.698253251826754	-0.758970925898645	0.880406274042429	-0.698253251826754	-0.57681790368297	0.698253251826754	-0.880406274042429	-0.698253251826754	-0.880406274042429	0.758970925898645	0.758970925898645	0.880406274042429	-0.880406274042429	-0.758970925898645	0.698253251826754
Cluster-3484.57515	-0.439480212458829	0.50709255283711	-0.777541914350235	0.270449361513125	0.540898723026251	0.540898723026251	0.371867872080547	0.371867872080547	-0.845154254728517	0.439480212458829	-0.50709255283711	0.304255531702266	-0.777541914350235	0.540898723026251	0.845154254728517	0.439480212458829	0.439480212458829	0.845154254728517	0.439480212458829	0.304255531702266	0.371867872080547	0.777541914350235	0.777541914350235	0.777541914350235	-0.304255531702266	-0.540898723026251	0.439480212458829	0.371867872080547	-0.845154254728517	0.304255531702266	-0.676123403782813	0.777541914350235	0.777541914350235	0.845154254728517	-0.371867872080547	-0.540898723026251	0.777541914350235	-0.371867872080547	-0.270449361513125	0.371867872080547	-0.777541914350235	-0.371867872080547	-0.676123403782813	0.540898723026251	0.540898723026251	0.777541914350235	-0.676123403782813	-0.439480212458829	0.371867872080547
Cluster-3484.49297	-0.758970925898645	0.698253251826754	-0.758970925898645	0.57681790368297	0.758970925898645	0.758970925898645	0.698253251826754	0.698253251826754	-0.819688599970537	0.758970925898645	-0.57681790368297	0.516100229611079	-0.880406274042429	0.758970925898645	0.94112394811432	0.758970925898645	0.758970925898645	0.94112394811432	0.758970925898645	0.516100229611079	0.698253251826754	0.758970925898645	0.880406274042429	0.880406274042429	-0.516100229611079	-0.758970925898645	0.758970925898645	0.698253251826754	-0.94112394811432	0.516100229611079	-0.880406274042429	0.880406274042429	0.880406274042429	0.94112394811432	-0.698253251826754	-0.758970925898645	0.880406274042429	-0.698253251826754	-0.57681790368297	0.698253251826754	-0.880406274042429	-0.698253251826754	-0.880406274042429	0.758970925898645	0.758970925898645	0.880406274042429	-0.880406274042429	-0.758970925898645	0.698253251826754
Cluster-3484.48445	-0.724713794565561	0.637748139217693	-0.608759587435071	0.695725242782938	0.724713794565561	0.811679449913428	0.666736691000316	0.666736691000316	-0.666736691000316	0.811679449913428	-0.753702346348183	0.376851173174092	-0.753702346348183	0.724713794565561	0.811679449913428	0.637748139217693	0.811679449913428	0.811679449913428	0.724713794565561	0.376851173174092	0.666736691000316	0.695725242782938	0.84066800169605	0.927633657043918	-0.463816828521959	-0.637748139217693	0.724713794565561	0.579771035652448	-0.985610760609162	0.463816828521959	-0.927633657043918	0.753702346348183	0.927633657043918	0.898645105261295	-0.753702346348183	-0.724713794565561	0.927633657043918	-0.666736691000316	-0.434828276739336	0.753702346348183	-0.927633657043918	-0.753702346348183	-0.84066800169605	0.724713794565561	0.724713794565561	0.753702346348183	-0.753702346348183	-0.637748139217693	0.666736691000316
Cluster-3484.39225	0.898645105261295	-0.666736691000316	0.695725242782938	-0.521793932087204	-0.753702346348183	-0.811679449913428	-0.985610760609162	-0.753702346348183	0.608759587435071	-0.724713794565561	0.231908414260979	-0.869656553478673	0.84066800169605	-0.985610760609162	-0.637748139217693	-0.724713794565561	-0.724713794565561	-0.637748139217693	-0.898645105261295	-0.869656553478673	-0.985610760609162	-0.753702346348183	-0.666736691000316	-0.724713794565561	0.579771035652448	0.927633657043918	-0.666736691000316	-0.927633657043918	0.637748139217693	-0.927633657043918	0.637748139217693	-0.84066800169605	-0.724713794565561	-0.579771035652448	0.927633657043918	0.753702346348183	-0.724713794565561	0.985610760609162	0.695725242782938	-0.811679449913428	0.724713794565561	0.811679449913428	0.811679449913428	-0.753702346348183	-0.985610760609162	-0.84066800169605	0.753702346348183	0.724713794565561	-0.753702346348183
Cluster-3484.39460	0.94112394811432	-0.819688599970537	0.758970925898645	-0.57681790368297	-0.698253251826754	-0.758970925898645	-0.94112394811432	-0.698253251826754	0.758970925898645	-0.758970925898645	0.394664881467296	-0.758970925898645	0.880406274042429	-0.94112394811432	-0.758970925898645	-0.758970925898645	-0.758970925898645	-0.758970925898645	-0.94112394811432	-0.758970925898645	-0.94112394811432	-0.819688599970537	-0.698253251826754	-0.758970925898645	0.455382555539187	0.880406274042429	-0.698253251826754	-0.880406274042429	0.758970925898645	-0.819688599970537	0.758970925898645	-0.880406274042429	-0.758970925898645	-0.698253251826754	0.880406274042429	0.698253251826754	-0.758970925898645	0.94112394811432	0.758970925898645	-0.758970925898645	0.758970925898645	0.758970925898645	0.94112394811432	-0.698253251826754	-0.94112394811432	-0.880406274042429	0.880406274042429	0.758970925898645	-0.698253251826754
Cluster-3484.40379	-0.676123403782813	0.270449361513125	-0.304255531702266	0.50709255283711	0.777541914350235	0.777541914350235	0.845154254728517	0.845154254728517	-0.135224680756563	0.676123403782813	-0.0338061701891407	0.777541914350235	-0.540898723026251	0.777541914350235	0.371867872080547	0.676123403782813	0.676123403782813	0.371867872080547	0.676123403782813	0.777541914350235	0.845154254728517	0.304255531702266	0.540898723026251	0.540898723026251	-0.777541914350235	-0.777541914350235	0.676123403782813	0.845154254728517	-0.371867872080547	0.777541914350235	-0.439480212458829	0.540898723026251	0.540898723026251	0.371867872080547	-0.845154254728517	-0.777541914350235	0.540898723026251	-0.845154254728517	-0.50709255283711	0.845154254728517	-0.540898723026251	-0.845154254728517	-0.439480212458829	0.777541914350235	0.777541914350235	0.540898723026251	-0.439480212458829	-0.676123403782813	0.845154254728517
Cluster-3484.52710	-0.676123403782813	0.270449361513125	-0.304255531702266	0.50709255283711	0.777541914350235	0.777541914350235	0.845154254728517	0.845154254728517	-0.135224680756563	0.676123403782813	-0.0338061701891407	0.777541914350235	-0.540898723026251	0.777541914350235	0.371867872080547	0.676123403782813	0.676123403782813	0.371867872080547	0.676123403782813	0.777541914350235	0.845154254728517	0.304255531702266	0.540898723026251	0.540898723026251	-0.777541914350235	-0.777541914350235	0.676123403782813	0.845154254728517	-0.371867872080547	0.777541914350235	-0.439480212458829	0.540898723026251	0.540898723026251	0.371867872080547	-0.845154254728517	-0.777541914350235	0.540898723026251	-0.845154254728517	-0.50709255283711	0.845154254728517	-0.540898723026251	-0.845154254728517	-0.439480212458829	0.777541914350235	0.777541914350235	0.540898723026251	-0.439480212458829	-0.676123403782813	0.845154254728517
Cluster-3484.68139	-0.540898723026251	0.135224680756563	-0.50709255283711	0.304255531702266	0.845154254728517	0.845154254728517	0.777541914350235	0.777541914350235	-0.270449361513125	0.540898723026251	0.0338061701891407	0.845154254728517	-0.676123403782813	0.845154254728517	0.439480212458829	0.540898723026251	0.540898723026251	0.439480212458829	0.540898723026251	0.845154254728517	0.777541914350235	0.50709255283711	0.676123403782813	0.676123403782813	-0.845154254728517	-0.845154254728517	0.540898723026251	0.777541914350235	-0.439480212458829	0.845154254728517	-0.371867872080547	0.676123403782813	0.676123403782813	0.439480212458829	-0.777541914350235	-0.845154254728517	0.676123403782813	-0.777541914350235	-0.304255531702266	0.777541914350235	-0.676123403782813	-0.777541914350235	-0.371867872080547	0.845154254728517	0.845154254728517	0.676123403782813	-0.371867872080547	-0.540898723026251	0.777541914350235
Cluster-3484.48211	0.898645105261295	-0.666736691000316	0.695725242782938	-0.521793932087204	-0.753702346348183	-0.811679449913428	-0.985610760609162	-0.753702346348183	0.608759587435071	-0.724713794565561	0.231908414260979	-0.869656553478673	0.84066800169605	-0.985610760609162	-0.637748139217693	-0.724713794565561	-0.724713794565561	-0.637748139217693	-0.898645105261295	-0.869656553478673	-0.985610760609162	-0.753702346348183	-0.666736691000316	-0.724713794565561	0.579771035652448	0.927633657043918	-0.666736691000316	-0.927633657043918	0.637748139217693	-0.927633657043918	0.637748139217693	-0.84066800169605	-0.724713794565561	-0.579771035652448	0.927633657043918	0.753702346348183	-0.724713794565561	0.985610760609162	0.695725242782938	-0.811679449913428	0.724713794565561	0.811679449913428	0.811679449913428	-0.753702346348183	-0.985610760609162	-0.84066800169605	0.753702346348183	0.724713794565561	-0.753702346348183
Cluster-3484.48188	-0.758970925898645	0.455382555539187	-0.698253251826754	0.516100229611079	0.94112394811432	0.94112394811432	0.880406274042429	0.880406274042429	-0.57681790368297	0.758970925898645	-0.273229533323512	0.819688599970537	-0.880406274042429	0.94112394811432	0.758970925898645	0.758970925898645	0.758970925898645	0.758970925898645	0.758970925898645	0.819688599970537	0.880406274042429	0.698253251826754	0.880406274042429	0.880406274042429	-0.819688599970537	-0.94112394811432	0.758970925898645	0.880406274042429	-0.758970925898645	0.819688599970537	-0.698253251826754	0.880406274042429	0.880406274042429	0.758970925898645	-0.880406274042429	-0.94112394811432	0.880406274042429	-0.880406274042429	-0.516100229611079	0.880406274042429	-0.880406274042429	-0.880406274042429	-0.698253251826754	0.94112394811432	0.94112394811432	0.880406274042429	-0.698253251826754	-0.758970925898645	0.880406274042429
Cluster-3484.39322	0.845154254728517	-0.845154254728517	0.777541914350235	-0.270449361513125	-0.371867872080547	-0.439480212458829	-0.845154254728517	-0.371867872080547	0.777541914350235	-0.439480212458829	0.101418510567422	-0.777541914350235	0.777541914350235	-0.845154254728517	-0.540898723026251	-0.540898723026251	-0.439480212458829	-0.540898723026251	-0.845154254728517	-0.777541914350235	-0.845154254728517	-0.845154254728517	-0.371867872080547	-0.439480212458829	0.135224680756563	0.777541914350235	-0.371867872080547	-0.777541914350235	0.439480212458829	-0.845154254728517	0.439480212458829	-0.777541914350235	-0.439480212458829	-0.371867872080547	0.676123403782813	0.371867872080547	-0.439480212458829	0.845154254728517	0.777541914350235	-0.439480212458829	0.439480212458829	0.439480212458829	0.845154254728517	-0.371867872080547	-0.845154254728517	-0.777541914350235	0.777541914350235	0.540898723026251	-0.371867872080547
Cluster-3484.49279	-0.371867872080547	0.304255531702266	-0.845154254728517	0.135224680756563	0.676123403782813	0.676123403782813	0.439480212458829	0.439480212458829	-0.777541914350235	0.371867872080547	-0.304255531702266	0.50709255283711	-0.845154254728517	0.676123403782813	0.777541914350235	0.371867872080547	0.371867872080547	0.777541914350235	0.371867872080547	0.50709255283711	0.439480212458829	0.845154254728517	0.845154254728517	0.845154254728517	-0.50709255283711	-0.676123403782813	0.371867872080547	0.439480212458829	-0.777541914350235	0.50709255283711	-0.540898723026251	0.845154254728517	0.845154254728517	0.777541914350235	-0.439480212458829	-0.676123403782813	0.845154254728517	-0.439480212458829	-0.135224680756563	0.439480212458829	-0.845154254728517	-0.439480212458829	-0.540898723026251	0.676123403782813	0.676123403782813	0.845154254728517	-0.540898723026251	-0.371867872080547	0.439480212458829
Cluster-3484.53749	-0.676123403782813	0.270449361513125	-0.304255531702266	0.50709255283711	0.777541914350235	0.777541914350235	0.845154254728517	0.845154254728517	-0.135224680756563	0.676123403782813	-0.0338061701891407	0.777541914350235	-0.540898723026251	0.777541914350235	0.371867872080547	0.676123403782813	0.676123403782813	0.371867872080547	0.676123403782813	0.777541914350235	0.845154254728517	0.304255531702266	0.540898723026251	0.540898723026251	-0.777541914350235	-0.777541914350235	0.676123403782813	0.845154254728517	-0.371867872080547	0.777541914350235	-0.439480212458829	0.540898723026251	0.540898723026251	0.371867872080547	-0.845154254728517	-0.777541914350235	0.540898723026251	-0.845154254728517	-0.50709255283711	0.845154254728517	-0.540898723026251	-0.845154254728517	-0.439480212458829	0.777541914350235	0.777541914350235	0.540898723026251	-0.439480212458829	-0.676123403782813	0.845154254728517
Cluster-3484.37851	-0.676123403782813	0.270449361513125	-0.304255531702266	0.50709255283711	0.777541914350235	0.777541914350235	0.845154254728517	0.845154254728517	-0.135224680756563	0.676123403782813	-0.0338061701891407	0.777541914350235	-0.540898723026251	0.777541914350235	0.371867872080547	0.676123403782813	0.676123403782813	0.371867872080547	0.676123403782813	0.777541914350235	0.845154254728517	0.304255531702266	0.540898723026251	0.540898723026251	-0.777541914350235	-0.777541914350235	0.676123403782813	0.845154254728517	-0.371867872080547	0.777541914350235	-0.439480212458829	0.540898723026251	0.540898723026251	0.371867872080547	-0.845154254728517	-0.777541914350235	0.540898723026251	-0.845154254728517	-0.50709255283711	0.845154254728517	-0.540898723026251	-0.845154254728517	-0.439480212458829	0.777541914350235	0.777541914350235	0.540898723026251	-0.439480212458829	-0.676123403782813	0.845154254728517
Cluster-3484.85477	-0.758970925898645	0.698253251826754	-0.758970925898645	0.57681790368297	0.758970925898645	0.758970925898645	0.698253251826754	0.698253251826754	-0.819688599970537	0.758970925898645	-0.57681790368297	0.516100229611079	-0.880406274042429	0.758970925898645	0.94112394811432	0.758970925898645	0.758970925898645	0.94112394811432	0.758970925898645	0.516100229611079	0.698253251826754	0.758970925898645	0.880406274042429	0.880406274042429	-0.516100229611079	-0.758970925898645	0.758970925898645	0.698253251826754	-0.94112394811432	0.516100229611079	-0.880406274042429	0.880406274042429	0.880406274042429	0.94112394811432	-0.698253251826754	-0.758970925898645	0.880406274042429	-0.698253251826754	-0.57681790368297	0.698253251826754	-0.880406274042429	-0.698253251826754	-0.880406274042429	0.758970925898645	0.758970925898645	0.880406274042429	-0.880406274042429	-0.758970925898645	0.698253251826754
Cluster-3484.31576	0.94112394811432	-0.819688599970537	0.758970925898645	-0.57681790368297	-0.698253251826754	-0.758970925898645	-0.94112394811432	-0.698253251826754	0.758970925898645	-0.758970925898645	0.394664881467296	-0.758970925898645	0.880406274042429	-0.94112394811432	-0.758970925898645	-0.758970925898645	-0.758970925898645	-0.758970925898645	-0.94112394811432	-0.758970925898645	-0.94112394811432	-0.819688599970537	-0.698253251826754	-0.758970925898645	0.455382555539187	0.880406274042429	-0.698253251826754	-0.880406274042429	0.758970925898645	-0.819688599970537	0.758970925898645	-0.880406274042429	-0.758970925898645	-0.698253251826754	0.880406274042429	0.698253251826754	-0.758970925898645	0.94112394811432	0.758970925898645	-0.758970925898645	0.758970925898645	0.758970925898645	0.94112394811432	-0.698253251826754	-0.94112394811432	-0.880406274042429	0.880406274042429	0.758970925898645	-0.698253251826754
Cluster-3484.48863	-0.439480212458829	0.50709255283711	-0.777541914350235	0.270449361513125	0.540898723026251	0.540898723026251	0.371867872080547	0.371867872080547	-0.845154254728517	0.439480212458829	-0.50709255283711	0.304255531702266	-0.777541914350235	0.540898723026251	0.845154254728517	0.439480212458829	0.439480212458829	0.845154254728517	0.439480212458829	0.304255531702266	0.371867872080547	0.777541914350235	0.777541914350235	0.777541914350235	-0.304255531702266	-0.540898723026251	0.439480212458829	0.371867872080547	-0.845154254728517	0.304255531702266	-0.676123403782813	0.777541914350235	0.777541914350235	0.845154254728517	-0.371867872080547	-0.540898723026251	0.777541914350235	-0.371867872080547	-0.270449361513125	0.371867872080547	-0.777541914350235	-0.371867872080547	-0.676123403782813	0.540898723026251	0.540898723026251	0.777541914350235	-0.676123403782813	-0.439480212458829	0.371867872080547
Cluster-3484.19829	0.94112394811432	-0.819688599970537	0.758970925898645	-0.57681790368297	-0.698253251826754	-0.758970925898645	-0.94112394811432	-0.698253251826754	0.758970925898645	-0.758970925898645	0.394664881467296	-0.758970925898645	0.880406274042429	-0.94112394811432	-0.758970925898645	-0.758970925898645	-0.758970925898645	-0.758970925898645	-0.94112394811432	-0.758970925898645	-0.94112394811432	-0.819688599970537	-0.698253251826754	-0.758970925898645	0.455382555539187	0.880406274042429	-0.698253251826754	-0.880406274042429	0.758970925898645	-0.819688599970537	0.758970925898645	-0.880406274042429	-0.758970925898645	-0.698253251826754	0.880406274042429	0.698253251826754	-0.758970925898645	0.94112394811432	0.758970925898645	-0.758970925898645	0.758970925898645	0.758970925898645	0.94112394811432	-0.698253251826754	-0.94112394811432	-0.880406274042429	0.880406274042429	0.758970925898645	-0.698253251826754
Cluster-3484.69586	-0.540898723026251	0.135224680756563	-0.50709255283711	0.304255531702266	0.845154254728517	0.845154254728517	0.777541914350235	0.777541914350235	-0.270449361513125	0.540898723026251	0.0338061701891407	0.845154254728517	-0.676123403782813	0.845154254728517	0.439480212458829	0.540898723026251	0.540898723026251	0.439480212458829	0.540898723026251	0.845154254728517	0.777541914350235	0.50709255283711	0.676123403782813	0.676123403782813	-0.845154254728517	-0.845154254728517	0.540898723026251	0.777541914350235	-0.439480212458829	0.845154254728517	-0.371867872080547	0.676123403782813	0.676123403782813	0.439480212458829	-0.777541914350235	-0.845154254728517	0.676123403782813	-0.777541914350235	-0.304255531702266	0.777541914350235	-0.676123403782813	-0.777541914350235	-0.371867872080547	0.845154254728517	0.845154254728517	0.676123403782813	-0.371867872080547	-0.540898723026251	0.777541914350235
Cluster-3484.46414	0.94112394811432	-0.819688599970537	0.758970925898645	-0.57681790368297	-0.698253251826754	-0.758970925898645	-0.94112394811432	-0.698253251826754	0.758970925898645	-0.758970925898645	0.394664881467296	-0.758970925898645	0.880406274042429	-0.94112394811432	-0.758970925898645	-0.758970925898645	-0.758970925898645	-0.758970925898645	-0.94112394811432	-0.758970925898645	-0.94112394811432	-0.819688599970537	-0.698253251826754	-0.758970925898645	0.455382555539187	0.880406274042429	-0.698253251826754	-0.880406274042429	0.758970925898645	-0.819688599970537	0.758970925898645	-0.880406274042429	-0.758970925898645	-0.698253251826754	0.880406274042429	0.698253251826754	-0.758970925898645	0.94112394811432	0.758970925898645	-0.758970925898645	0.758970925898645	0.758970925898645	0.94112394811432	-0.698253251826754	-0.94112394811432	-0.880406274042429	0.880406274042429	0.758970925898645	-0.698253251826754
Cluster-3484.58765	-0.880406274042429	0.819688599970537	-0.57681790368297	0.758970925898645	0.698253251826754	0.698253251826754	0.758970925898645	0.758970925898645	-0.698253251826754	0.880406274042429	-0.637535577754862	0.455382555539187	-0.758970925898645	0.698253251826754	0.880406274042429	0.880406274042429	0.880406274042429	0.880406274042429	0.880406274042429	0.455382555539187	0.758970925898645	0.57681790368297	0.758970925898645	0.758970925898645	-0.455382555539187	-0.698253251826754	0.880406274042429	0.758970925898645	-0.880406274042429	0.455382555539187	-0.94112394811432	0.758970925898645	0.758970925898645	0.880406274042429	-0.758970925898645	-0.698253251826754	0.758970925898645	-0.758970925898645	-0.758970925898645	0.758970925898645	-0.758970925898645	-0.758970925898645	-0.94112394811432	0.698253251826754	0.698253251826754	0.758970925898645	-0.94112394811432	-0.880406274042429	0.758970925898645
Cluster-3484.35241	-0.540898723026251	0.135224680756563	-0.50709255283711	0.304255531702266	0.845154254728517	0.845154254728517	0.777541914350235	0.777541914350235	-0.270449361513125	0.540898723026251	0.0338061701891407	0.845154254728517	-0.676123403782813	0.845154254728517	0.439480212458829	0.540898723026251	0.540898723026251	0.439480212458829	0.540898723026251	0.845154254728517	0.777541914350235	0.50709255283711	0.676123403782813	0.676123403782813	-0.845154254728517	-0.845154254728517	0.540898723026251	0.777541914350235	-0.439480212458829	0.845154254728517	-0.371867872080547	0.676123403782813	0.676123403782813	0.439480212458829	-0.777541914350235	-0.845154254728517	0.676123403782813	-0.777541914350235	-0.304255531702266	0.777541914350235	-0.676123403782813	-0.777541914350235	-0.371867872080547	0.845154254728517	0.845154254728517	0.676123403782813	-0.371867872080547	-0.540898723026251	0.777541914350235
Cluster-3484.46138	-0.540898723026251	0.135224680756563	-0.50709255283711	0.304255531702266	0.845154254728517	0.845154254728517	0.777541914350235	0.777541914350235	-0.270449361513125	0.540898723026251	0.0338061701891407	0.845154254728517	-0.676123403782813	0.845154254728517	0.439480212458829	0.540898723026251	0.540898723026251	0.439480212458829	0.540898723026251	0.845154254728517	0.777541914350235	0.50709255283711	0.676123403782813	0.676123403782813	-0.845154254728517	-0.845154254728517	0.540898723026251	0.777541914350235	-0.439480212458829	0.845154254728517	-0.371867872080547	0.676123403782813	0.676123403782813	0.439480212458829	-0.777541914350235	-0.845154254728517	0.676123403782813	-0.777541914350235	-0.304255531702266	0.777541914350235	-0.676123403782813	-0.777541914350235	-0.371867872080547	0.845154254728517	0.845154254728517	0.676123403782813	-0.371867872080547	-0.540898723026251	0.777541914350235
Cluster-3484.48956	0.94112394811432	-0.819688599970537	0.758970925898645	-0.57681790368297	-0.698253251826754	-0.758970925898645	-0.94112394811432	-0.698253251826754	0.758970925898645	-0.758970925898645	0.394664881467296	-0.758970925898645	0.880406274042429	-0.94112394811432	-0.758970925898645	-0.758970925898645	-0.758970925898645	-0.758970925898645	-0.94112394811432	-0.758970925898645	-0.94112394811432	-0.819688599970537	-0.698253251826754	-0.758970925898645	0.455382555539187	0.880406274042429	-0.698253251826754	-0.880406274042429	0.758970925898645	-0.819688599970537	0.758970925898645	-0.880406274042429	-0.758970925898645	-0.698253251826754	0.880406274042429	0.698253251826754	-0.758970925898645	0.94112394811432	0.758970925898645	-0.758970925898645	0.758970925898645	0.758970925898645	0.94112394811432	-0.698253251826754	-0.94112394811432	-0.880406274042429	0.880406274042429	0.758970925898645	-0.698253251826754
Cluster-3484.50593	0.714285714285714	-0.542857142857143	0.714285714285714	-0.542857142857143	-0.771428571428571	-0.885714285714286	-0.771428571428571	-0.657142857142857	0.657142857142857	-0.714285714285714	0.542857142857143	-0.6	0.828571428571429	-0.885714285714286	-0.714285714285714	-0.542857142857143	-0.714285714285714	-0.714285714285714	-0.714285714285714	-0.6	-0.771428571428571	-0.828571428571429	-0.828571428571429	-0.942857142857143	0.542857142857143	0.771428571428571	-0.6	-0.657142857142857	0.885714285714286	-0.714285714285714	0.771428571428571	-0.828571428571429	-0.942857142857143	-0.771428571428571	0.828571428571429	0.771428571428571	-0.942857142857143	0.771428571428571	0.371428571428571	-0.771428571428571	0.942857142857143	0.771428571428571	0.771428571428571	-0.771428571428571	-0.885714285714286	-0.828571428571429	0.657142857142857	0.542857142857143	-0.657142857142857
Cluster-3484.46241	-0.540898723026251	0.135224680756563	-0.50709255283711	0.304255531702266	0.845154254728517	0.845154254728517	0.777541914350235	0.777541914350235	-0.270449361513125	0.540898723026251	0.0338061701891407	0.845154254728517	-0.676123403782813	0.845154254728517	0.439480212458829	0.540898723026251	0.540898723026251	0.439480212458829	0.540898723026251	0.845154254728517	0.777541914350235	0.50709255283711	0.676123403782813	0.676123403782813	-0.845154254728517	-0.845154254728517	0.540898723026251	0.777541914350235	-0.439480212458829	0.845154254728517	-0.371867872080547	0.676123403782813	0.676123403782813	0.439480212458829	-0.777541914350235	-0.845154254728517	0.676123403782813	-0.777541914350235	-0.304255531702266	0.777541914350235	-0.676123403782813	-0.777541914350235	-0.371867872080547	0.845154254728517	0.845154254728517	0.676123403782813	-0.371867872080547	-0.540898723026251	0.777541914350235
Cluster-3484.31454	-0.540898723026251	0.135224680756563	-0.50709255283711	0.304255531702266	0.845154254728517	0.845154254728517	0.777541914350235	0.777541914350235	-0.270449361513125	0.540898723026251	0.0338061701891407	0.845154254728517	-0.676123403782813	0.845154254728517	0.439480212458829	0.540898723026251	0.540898723026251	0.439480212458829	0.540898723026251	0.845154254728517	0.777541914350235	0.50709255283711	0.676123403782813	0.676123403782813	-0.845154254728517	-0.845154254728517	0.540898723026251	0.777541914350235	-0.439480212458829	0.845154254728517	-0.371867872080547	0.676123403782813	0.676123403782813	0.439480212458829	-0.777541914350235	-0.845154254728517	0.676123403782813	-0.777541914350235	-0.304255531702266	0.777541914350235	-0.676123403782813	-0.777541914350235	-0.371867872080547	0.845154254728517	0.845154254728517	0.676123403782813	-0.371867872080547	-0.540898723026251	0.777541914350235
Cluster-3484.67789	0.845154254728517	-0.845154254728517	0.777541914350235	-0.270449361513125	-0.371867872080547	-0.439480212458829	-0.845154254728517	-0.371867872080547	0.777541914350235	-0.439480212458829	0.101418510567422	-0.777541914350235	0.777541914350235	-0.845154254728517	-0.540898723026251	-0.540898723026251	-0.439480212458829	-0.540898723026251	-0.845154254728517	-0.777541914350235	-0.845154254728517	-0.845154254728517	-0.371867872080547	-0.439480212458829	0.135224680756563	0.777541914350235	-0.371867872080547	-0.777541914350235	0.439480212458829	-0.845154254728517	0.439480212458829	-0.777541914350235	-0.439480212458829	-0.371867872080547	0.676123403782813	0.371867872080547	-0.439480212458829	0.845154254728517	0.777541914350235	-0.439480212458829	0.439480212458829	0.439480212458829	0.845154254728517	-0.371867872080547	-0.845154254728517	-0.777541914350235	0.777541914350235	0.540898723026251	-0.371867872080547
Cluster-3484.74077	0.880406274042429	-0.698253251826754	0.57681790368297	-0.758970925898645	-0.758970925898645	-0.880406274042429	-0.880406274042429	-0.758970925898645	0.57681790368297	-0.880406274042429	0.637535577754862	-0.57681790368297	0.758970925898645	-0.880406274042429	-0.698253251826754	-0.698253251826754	-0.880406274042429	-0.698253251826754	-0.880406274042429	-0.57681790368297	-0.880406274042429	-0.698253251826754	-0.758970925898645	-0.880406274042429	0.516100229611079	0.758970925898645	-0.758970925898645	-0.758970925898645	0.880406274042429	-0.698253251826754	0.880406274042429	-0.758970925898645	-0.880406274042429	-0.758970925898645	0.94112394811432	0.758970925898645	-0.880406274042429	0.880406274042429	0.57681790368297	-0.880406274042429	0.880406274042429	0.880406274042429	0.880406274042429	-0.758970925898645	-0.880406274042429	-0.758970925898645	0.758970925898645	0.698253251826754	-0.758970925898645
Cluster-3484.71561	-0.758970925898645	0.455382555539187	-0.698253251826754	0.516100229611079	0.94112394811432	0.94112394811432	0.880406274042429	0.880406274042429	-0.57681790368297	0.758970925898645	-0.273229533323512	0.819688599970537	-0.880406274042429	0.94112394811432	0.758970925898645	0.758970925898645	0.758970925898645	0.758970925898645	0.758970925898645	0.819688599970537	0.880406274042429	0.698253251826754	0.880406274042429	0.880406274042429	-0.819688599970537	-0.94112394811432	0.758970925898645	0.880406274042429	-0.758970925898645	0.819688599970537	-0.698253251826754	0.880406274042429	0.880406274042429	0.758970925898645	-0.880406274042429	-0.94112394811432	0.880406274042429	-0.880406274042429	-0.516100229611079	0.880406274042429	-0.880406274042429	-0.880406274042429	-0.698253251826754	0.94112394811432	0.94112394811432	0.880406274042429	-0.698253251826754	-0.758970925898645	0.880406274042429
Cluster-3484.60509	-0.540898723026251	0.135224680756563	-0.50709255283711	0.304255531702266	0.845154254728517	0.845154254728517	0.777541914350235	0.777541914350235	-0.270449361513125	0.540898723026251	0.0338061701891407	0.845154254728517	-0.676123403782813	0.845154254728517	0.439480212458829	0.540898723026251	0.540898723026251	0.439480212458829	0.540898723026251	0.845154254728517	0.777541914350235	0.50709255283711	0.676123403782813	0.676123403782813	-0.845154254728517	-0.845154254728517	0.540898723026251	0.777541914350235	-0.439480212458829	0.845154254728517	-0.371867872080547	0.676123403782813	0.676123403782813	0.439480212458829	-0.777541914350235	-0.845154254728517	0.676123403782813	-0.777541914350235	-0.304255531702266	0.777541914350235	-0.676123403782813	-0.777541914350235	-0.371867872080547	0.845154254728517	0.845154254728517	0.676123403782813	-0.371867872080547	-0.540898723026251	0.777541914350235
Cluster-3484.57111	0.898645105261295	-0.666736691000316	0.695725242782938	-0.521793932087204	-0.753702346348183	-0.811679449913428	-0.985610760609162	-0.753702346348183	0.608759587435071	-0.724713794565561	0.231908414260979	-0.869656553478673	0.84066800169605	-0.985610760609162	-0.637748139217693	-0.724713794565561	-0.724713794565561	-0.637748139217693	-0.898645105261295	-0.869656553478673	-0.985610760609162	-0.753702346348183	-0.666736691000316	-0.724713794565561	0.579771035652448	0.927633657043918	-0.666736691000316	-0.927633657043918	0.637748139217693	-0.927633657043918	0.637748139217693	-0.84066800169605	-0.724713794565561	-0.579771035652448	0.927633657043918	0.753702346348183	-0.724713794565561	0.985610760609162	0.695725242782938	-0.811679449913428	0.724713794565561	0.811679449913428	0.811679449913428	-0.753702346348183	-0.985610760609162	-0.84066800169605	0.753702346348183	0.724713794565561	-0.753702346348183
Cluster-3484.37663	-0.698253251826754	0.516100229611079	-0.819688599970537	0.455382555539187	0.880406274042429	0.880406274042429	0.758970925898645	0.758970925898645	-0.758970925898645	0.698253251826754	-0.394664881467296	0.698253251826754	-0.94112394811432	0.880406274042429	0.880406274042429	0.698253251826754	0.698253251826754	0.880406274042429	0.698253251826754	0.698253251826754	0.758970925898645	0.819688599970537	0.94112394811432	0.94112394811432	-0.698253251826754	-0.880406274042429	0.698253251826754	0.758970925898645	-0.880406274042429	0.698253251826754	-0.758970925898645	0.94112394811432	0.94112394811432	0.880406274042429	-0.758970925898645	-0.880406274042429	0.94112394811432	-0.758970925898645	-0.455382555539187	0.758970925898645	-0.94112394811432	-0.758970925898645	-0.758970925898645	0.880406274042429	0.880406274042429	0.94112394811432	-0.758970925898645	-0.698253251826754	0.758970925898645
Cluster-3484.44819	-0.758970925898645	0.698253251826754	-0.758970925898645	0.57681790368297	0.758970925898645	0.758970925898645	0.698253251826754	0.698253251826754	-0.819688599970537	0.758970925898645	-0.57681790368297	0.516100229611079	-0.880406274042429	0.758970925898645	0.94112394811432	0.758970925898645	0.758970925898645	0.94112394811432	0.758970925898645	0.516100229611079	0.698253251826754	0.758970925898645	0.880406274042429	0.880406274042429	-0.516100229611079	-0.758970925898645	0.758970925898645	0.698253251826754	-0.94112394811432	0.516100229611079	-0.880406274042429	0.880406274042429	0.880406274042429	0.94112394811432	-0.698253251826754	-0.758970925898645	0.880406274042429	-0.698253251826754	-0.57681790368297	0.698253251826754	-0.880406274042429	-0.698253251826754	-0.880406274042429	0.758970925898645	0.758970925898645	0.880406274042429	-0.880406274042429	-0.758970925898645	0.698253251826754
Cluster-3484.40372	-0.777541914350235	0.845154254728517	-0.270449361513125	0.777541914350235	0.371867872080547	0.371867872080547	0.540898723026251	0.540898723026251	-0.50709255283711	0.777541914350235	-0.676123403782813	0.135224680756563	-0.439480212458829	0.371867872080547	0.676123403782813	0.777541914350235	0.777541914350235	0.676123403782813	0.777541914350235	0.135224680756563	0.540898723026251	0.270449361513125	0.439480212458829	0.439480212458829	-0.135224680756563	-0.371867872080547	0.777541914350235	0.540898723026251	-0.676123403782813	0.135224680756563	-0.845154254728517	0.439480212458829	0.439480212458829	0.676123403782813	-0.540898723026251	-0.371867872080547	0.439480212458829	-0.540898723026251	-0.777541914350235	0.540898723026251	-0.439480212458829	-0.540898723026251	-0.845154254728517	0.371867872080547	0.371867872080547	0.439480212458829	-0.845154254728517	-0.777541914350235	0.540898723026251
Cluster-3484.34685	-0.540898723026251	0.135224680756563	-0.50709255283711	0.304255531702266	0.845154254728517	0.845154254728517	0.777541914350235	0.777541914350235	-0.270449361513125	0.540898723026251	0.0338061701891407	0.845154254728517	-0.676123403782813	0.845154254728517	0.439480212458829	0.540898723026251	0.540898723026251	0.439480212458829	0.540898723026251	0.845154254728517	0.777541914350235	0.50709255283711	0.676123403782813	0.676123403782813	-0.845154254728517	-0.845154254728517	0.540898723026251	0.777541914350235	-0.439480212458829	0.845154254728517	-0.371867872080547	0.676123403782813	0.676123403782813	0.439480212458829	-0.777541914350235	-0.845154254728517	0.676123403782813	-0.777541914350235	-0.304255531702266	0.777541914350235	-0.676123403782813	-0.777541914350235	-0.371867872080547	0.845154254728517	0.845154254728517	0.676123403782813	-0.371867872080547	-0.540898723026251	0.777541914350235
Cluster-3484.25516	-0.439480212458829	0.50709255283711	-0.777541914350235	0.270449361513125	0.540898723026251	0.540898723026251	0.371867872080547	0.371867872080547	-0.845154254728517	0.439480212458829	-0.50709255283711	0.304255531702266	-0.777541914350235	0.540898723026251	0.845154254728517	0.439480212458829	0.439480212458829	0.845154254728517	0.439480212458829	0.304255531702266	0.371867872080547	0.777541914350235	0.777541914350235	0.777541914350235	-0.304255531702266	-0.540898723026251	0.439480212458829	0.371867872080547	-0.845154254728517	0.304255531702266	-0.676123403782813	0.777541914350235	0.777541914350235	0.845154254728517	-0.371867872080547	-0.540898723026251	0.777541914350235	-0.371867872080547	-0.270449361513125	0.371867872080547	-0.777541914350235	-0.371867872080547	-0.676123403782813	0.540898723026251	0.540898723026251	0.777541914350235	-0.676123403782813	-0.439480212458829	0.371867872080547
Cluster-3484.87772	-0.676123403782813	0.270449361513125	-0.304255531702266	0.50709255283711	0.777541914350235	0.777541914350235	0.845154254728517	0.845154254728517	-0.135224680756563	0.676123403782813	-0.0338061701891407	0.777541914350235	-0.540898723026251	0.777541914350235	0.371867872080547	0.676123403782813	0.676123403782813	0.371867872080547	0.676123403782813	0.777541914350235	0.845154254728517	0.304255531702266	0.540898723026251	0.540898723026251	-0.777541914350235	-0.777541914350235	0.676123403782813	0.845154254728517	-0.371867872080547	0.777541914350235	-0.439480212458829	0.540898723026251	0.540898723026251	0.371867872080547	-0.845154254728517	-0.777541914350235	0.540898723026251	-0.845154254728517	-0.50709255283711	0.845154254728517	-0.540898723026251	-0.845154254728517	-0.439480212458829	0.777541914350235	0.777541914350235	0.540898723026251	-0.439480212458829	-0.676123403782813	0.845154254728517
Cluster-3484.61857	0.94112394811432	-0.819688599970537	0.758970925898645	-0.57681790368297	-0.698253251826754	-0.758970925898645	-0.94112394811432	-0.698253251826754	0.758970925898645	-0.758970925898645	0.394664881467296	-0.758970925898645	0.880406274042429	-0.94112394811432	-0.758970925898645	-0.758970925898645	-0.758970925898645	-0.758970925898645	-0.94112394811432	-0.758970925898645	-0.94112394811432	-0.819688599970537	-0.698253251826754	-0.758970925898645	0.455382555539187	0.880406274042429	-0.698253251826754	-0.880406274042429	0.758970925898645	-0.819688599970537	0.758970925898645	-0.880406274042429	-0.758970925898645	-0.698253251826754	0.880406274042429	0.698253251826754	-0.758970925898645	0.94112394811432	0.758970925898645	-0.758970925898645	0.758970925898645	0.758970925898645	0.94112394811432	-0.698253251826754	-0.94112394811432	-0.880406274042429	0.880406274042429	0.758970925898645	-0.698253251826754
Cluster-3484.32655	-0.439480212458829	0.50709255283711	-0.777541914350235	0.270449361513125	0.540898723026251	0.540898723026251	0.371867872080547	0.371867872080547	-0.845154254728517	0.439480212458829	-0.50709255283711	0.304255531702266	-0.777541914350235	0.540898723026251	0.845154254728517	0.439480212458829	0.439480212458829	0.845154254728517	0.439480212458829	0.304255531702266	0.371867872080547	0.777541914350235	0.777541914350235	0.777541914350235	-0.304255531702266	-0.540898723026251	0.439480212458829	0.371867872080547	-0.845154254728517	0.304255531702266	-0.676123403782813	0.777541914350235	0.777541914350235	0.845154254728517	-0.371867872080547	-0.540898723026251	0.777541914350235	-0.371867872080547	-0.270449361513125	0.371867872080547	-0.777541914350235	-0.371867872080547	-0.676123403782813	0.540898723026251	0.540898723026251	0.777541914350235	-0.676123403782813	-0.439480212458829	0.371867872080547
Cluster-3484.57609	-0.439480212458829	0.50709255283711	-0.777541914350235	0.270449361513125	0.540898723026251	0.540898723026251	0.371867872080547	0.371867872080547	-0.845154254728517	0.439480212458829	-0.50709255283711	0.304255531702266	-0.777541914350235	0.540898723026251	0.845154254728517	0.439480212458829	0.439480212458829	0.845154254728517	0.439480212458829	0.304255531702266	0.371867872080547	0.777541914350235	0.777541914350235	0.777541914350235	-0.304255531702266	-0.540898723026251	0.439480212458829	0.371867872080547	-0.845154254728517	0.304255531702266	-0.676123403782813	0.777541914350235	0.777541914350235	0.845154254728517	-0.371867872080547	-0.540898723026251	0.777541914350235	-0.371867872080547	-0.270449361513125	0.371867872080547	-0.777541914350235	-0.371867872080547	-0.676123403782813	0.540898723026251	0.540898723026251	0.777541914350235	-0.676123403782813	-0.439480212458829	0.371867872080547
Cluster-3484.72676	0.676123403782813	-0.50709255283711	0.270449361513125	-0.777541914350235	-0.540898723026251	-0.777541914350235	-0.676123403782813	-0.540898723026251	0.270449361513125	-0.777541914350235	0.777541914350235	-0.270449361513125	0.439480212458829	-0.676123403782813	-0.371867872080547	-0.371867872080547	-0.777541914350235	-0.371867872080547	-0.676123403782813	-0.270449361513125	-0.676123403782813	-0.50709255283711	-0.540898723026251	-0.777541914350235	0.304255531702266	0.439480212458829	-0.540898723026251	-0.439480212458829	0.777541914350235	-0.50709255283711	0.777541914350235	-0.439480212458829	-0.777541914350235	-0.540898723026251	0.845154254728517	0.540898723026251	-0.777541914350235	0.676123403782813	0.270449361513125	-0.777541914350235	0.777541914350235	0.777541914350235	0.676123403782813	-0.540898723026251	-0.676123403782813	-0.439480212458829	0.439480212458829	0.371867872080547	-0.540898723026251
Cluster-3484.37271	0.439480212458829	-0.270449361513125	0.50709255283711	-0.304255531702266	-0.777541914350235	-0.540898723026251	-0.439480212458829	-0.777541914350235	0.50709255283711	-0.540898723026251	0.0676123403782813	-0.50709255283711	0.676123403782813	-0.439480212458829	-0.845154254728517	-0.845154254728517	-0.540898723026251	-0.845154254728517	-0.439480212458829	-0.50709255283711	-0.439480212458829	-0.270449361513125	-0.777541914350235	-0.540898723026251	0.777541914350235	0.676123403782813	-0.777541914350235	-0.676123403782813	0.540898723026251	-0.270449361513125	0.540898723026251	-0.676123403782813	-0.540898723026251	-0.777541914350235	0.371867872080547	0.777541914350235	-0.540898723026251	0.439480212458829	0.50709255283711	-0.540898723026251	0.540898723026251	0.540898723026251	0.439480212458829	-0.777541914350235	-0.439480212458829	-0.676123403782813	0.676123403782813	0.845154254728517	-0.777541914350235
Cluster-3484.37725	0.94112394811432	-0.819688599970537	0.758970925898645	-0.57681790368297	-0.698253251826754	-0.758970925898645	-0.94112394811432	-0.698253251826754	0.758970925898645	-0.758970925898645	0.394664881467296	-0.758970925898645	0.880406274042429	-0.94112394811432	-0.758970925898645	-0.758970925898645	-0.758970925898645	-0.758970925898645	-0.94112394811432	-0.758970925898645	-0.94112394811432	-0.819688599970537	-0.698253251826754	-0.758970925898645	0.455382555539187	0.880406274042429	-0.698253251826754	-0.880406274042429	0.758970925898645	-0.819688599970537	0.758970925898645	-0.880406274042429	-0.758970925898645	-0.698253251826754	0.880406274042429	0.698253251826754	-0.758970925898645	0.94112394811432	0.758970925898645	-0.758970925898645	0.758970925898645	0.758970925898645	0.94112394811432	-0.698253251826754	-0.94112394811432	-0.880406274042429	0.880406274042429	0.758970925898645	-0.698253251826754
Cluster-3484.58591	0.676123403782813	-0.50709255283711	0.270449361513125	-0.777541914350235	-0.540898723026251	-0.777541914350235	-0.676123403782813	-0.540898723026251	0.270449361513125	-0.777541914350235	0.777541914350235	-0.270449361513125	0.439480212458829	-0.676123403782813	-0.371867872080547	-0.371867872080547	-0.777541914350235	-0.371867872080547	-0.676123403782813	-0.270449361513125	-0.676123403782813	-0.50709255283711	-0.540898723026251	-0.777541914350235	0.304255531702266	0.439480212458829	-0.540898723026251	-0.439480212458829	0.777541914350235	-0.50709255283711	0.777541914350235	-0.439480212458829	-0.777541914350235	-0.540898723026251	0.845154254728517	0.540898723026251	-0.777541914350235	0.676123403782813	0.270449361513125	-0.777541914350235	0.777541914350235	0.777541914350235	0.676123403782813	-0.540898723026251	-0.676123403782813	-0.439480212458829	0.439480212458829	0.371867872080547	-0.540898723026251
Cluster-3484.20132	-0.758970925898645	0.698253251826754	-0.758970925898645	0.57681790368297	0.758970925898645	0.758970925898645	0.698253251826754	0.698253251826754	-0.819688599970537	0.758970925898645	-0.57681790368297	0.516100229611079	-0.880406274042429	0.758970925898645	0.94112394811432	0.758970925898645	0.758970925898645	0.94112394811432	0.758970925898645	0.516100229611079	0.698253251826754	0.758970925898645	0.880406274042429	0.880406274042429	-0.516100229611079	-0.758970925898645	0.758970925898645	0.698253251826754	-0.94112394811432	0.516100229611079	-0.880406274042429	0.880406274042429	0.880406274042429	0.94112394811432	-0.698253251826754	-0.758970925898645	0.880406274042429	-0.698253251826754	-0.57681790368297	0.698253251826754	-0.880406274042429	-0.698253251826754	-0.880406274042429	0.758970925898645	0.758970925898645	0.880406274042429	-0.880406274042429	-0.758970925898645	0.698253251826754
Cluster-3484.80756	0.880406274042429	-0.698253251826754	0.57681790368297	-0.758970925898645	-0.758970925898645	-0.880406274042429	-0.880406274042429	-0.758970925898645	0.57681790368297	-0.880406274042429	0.637535577754862	-0.57681790368297	0.758970925898645	-0.880406274042429	-0.698253251826754	-0.698253251826754	-0.880406274042429	-0.698253251826754	-0.880406274042429	-0.57681790368297	-0.880406274042429	-0.698253251826754	-0.758970925898645	-0.880406274042429	0.516100229611079	0.758970925898645	-0.758970925898645	-0.758970925898645	0.880406274042429	-0.698253251826754	0.880406274042429	-0.758970925898645	-0.880406274042429	-0.758970925898645	0.94112394811432	0.758970925898645	-0.880406274042429	0.880406274042429	0.57681790368297	-0.880406274042429	0.880406274042429	0.880406274042429	0.880406274042429	-0.758970925898645	-0.880406274042429	-0.758970925898645	0.758970925898645	0.698253251826754	-0.758970925898645
Cluster-3484.39061	-0.880406274042429	0.819688599970537	-0.57681790368297	0.758970925898645	0.698253251826754	0.698253251826754	0.758970925898645	0.758970925898645	-0.698253251826754	0.880406274042429	-0.637535577754862	0.455382555539187	-0.758970925898645	0.698253251826754	0.880406274042429	0.880406274042429	0.880406274042429	0.880406274042429	0.880406274042429	0.455382555539187	0.758970925898645	0.57681790368297	0.758970925898645	0.758970925898645	-0.455382555539187	-0.698253251826754	0.880406274042429	0.758970925898645	-0.880406274042429	0.455382555539187	-0.94112394811432	0.758970925898645	0.758970925898645	0.880406274042429	-0.758970925898645	-0.698253251826754	0.758970925898645	-0.758970925898645	-0.758970925898645	0.758970925898645	-0.758970925898645	-0.758970925898645	-0.94112394811432	0.698253251826754	0.698253251826754	0.758970925898645	-0.94112394811432	-0.880406274042429	0.758970925898645
Cluster-3484.49680	-0.540898723026251	0.135224680756563	-0.50709255283711	0.304255531702266	0.845154254728517	0.845154254728517	0.777541914350235	0.777541914350235	-0.270449361513125	0.540898723026251	0.0338061701891407	0.845154254728517	-0.676123403782813	0.845154254728517	0.439480212458829	0.540898723026251	0.540898723026251	0.439480212458829	0.540898723026251	0.845154254728517	0.777541914350235	0.50709255283711	0.676123403782813	0.676123403782813	-0.845154254728517	-0.845154254728517	0.540898723026251	0.777541914350235	-0.439480212458829	0.845154254728517	-0.371867872080547	0.676123403782813	0.676123403782813	0.439480212458829	-0.777541914350235	-0.845154254728517	0.676123403782813	-0.777541914350235	-0.304255531702266	0.777541914350235	-0.676123403782813	-0.777541914350235	-0.371867872080547	0.845154254728517	0.845154254728517	0.676123403782813	-0.371867872080547	-0.540898723026251	0.777541914350235
Cluster-3484.53509	-0.676123403782813	0.270449361513125	-0.304255531702266	0.50709255283711	0.777541914350235	0.777541914350235	0.845154254728517	0.845154254728517	-0.135224680756563	0.676123403782813	-0.0338061701891407	0.777541914350235	-0.540898723026251	0.777541914350235	0.371867872080547	0.676123403782813	0.676123403782813	0.371867872080547	0.676123403782813	0.777541914350235	0.845154254728517	0.304255531702266	0.540898723026251	0.540898723026251	-0.777541914350235	-0.777541914350235	0.676123403782813	0.845154254728517	-0.371867872080547	0.777541914350235	-0.439480212458829	0.540898723026251	0.540898723026251	0.371867872080547	-0.845154254728517	-0.777541914350235	0.540898723026251	-0.845154254728517	-0.50709255283711	0.845154254728517	-0.540898723026251	-0.845154254728517	-0.439480212458829	0.777541914350235	0.777541914350235	0.540898723026251	-0.439480212458829	-0.676123403782813	0.845154254728517
Cluster-3484.35166	-0.777541914350235	0.845154254728517	-0.270449361513125	0.777541914350235	0.371867872080547	0.371867872080547	0.540898723026251	0.540898723026251	-0.50709255283711	0.777541914350235	-0.676123403782813	0.135224680756563	-0.439480212458829	0.371867872080547	0.676123403782813	0.777541914350235	0.777541914350235	0.676123403782813	0.777541914350235	0.135224680756563	0.540898723026251	0.270449361513125	0.439480212458829	0.439480212458829	-0.135224680756563	-0.371867872080547	0.777541914350235	0.540898723026251	-0.676123403782813	0.135224680756563	-0.845154254728517	0.439480212458829	0.439480212458829	0.676123403782813	-0.540898723026251	-0.371867872080547	0.439480212458829	-0.540898723026251	-0.777541914350235	0.540898723026251	-0.439480212458829	-0.540898723026251	-0.845154254728517	0.371867872080547	0.371867872080547	0.439480212458829	-0.845154254728517	-0.777541914350235	0.540898723026251
Cluster-3484.43407	0.828571428571429	-0.6	0.771428571428571	-0.428571428571429	-0.771428571428571	-0.828571428571429	-0.942857142857143	-0.714285714285714	0.657142857142857	-0.657142857142857	0.2	-0.885714285714286	0.885714285714286	-1	-0.657142857142857	-0.657142857142857	-0.657142857142857	-0.657142857142857	-0.828571428571429	-0.885714285714286	-0.942857142857143	-0.828571428571429	-0.714285714285714	-0.771428571428571	0.6	0.942857142857143	-0.6	-0.885714285714286	0.657142857142857	-0.942857142857143	0.6	-0.885714285714286	-0.771428571428571	-0.6	0.885714285714286	0.771428571428571	-0.771428571428571	0.942857142857143	0.6	-0.771428571428571	0.771428571428571	0.771428571428571	0.771428571428571	-0.771428571428571	-1	-0.885714285714286	0.714285714285714	0.657142857142857	-0.714285714285714
Cluster-3484.44387	-0.540898723026251	0.135224680756563	-0.50709255283711	0.304255531702266	0.845154254728517	0.845154254728517	0.777541914350235	0.777541914350235	-0.270449361513125	0.540898723026251	0.0338061701891407	0.845154254728517	-0.676123403782813	0.845154254728517	0.439480212458829	0.540898723026251	0.540898723026251	0.439480212458829	0.540898723026251	0.845154254728517	0.777541914350235	0.50709255283711	0.676123403782813	0.676123403782813	-0.845154254728517	-0.845154254728517	0.540898723026251	0.777541914350235	-0.439480212458829	0.845154254728517	-0.371867872080547	0.676123403782813	0.676123403782813	0.439480212458829	-0.777541914350235	-0.845154254728517	0.676123403782813	-0.777541914350235	-0.304255531702266	0.777541914350235	-0.676123403782813	-0.777541914350235	-0.371867872080547	0.845154254728517	0.845154254728517	0.676123403782813	-0.371867872080547	-0.540898723026251	0.777541914350235
Cluster-3484.36618	0.94112394811432	-0.819688599970537	0.758970925898645	-0.57681790368297	-0.698253251826754	-0.758970925898645	-0.94112394811432	-0.698253251826754	0.758970925898645	-0.758970925898645	0.394664881467296	-0.758970925898645	0.880406274042429	-0.94112394811432	-0.758970925898645	-0.758970925898645	-0.758970925898645	-0.758970925898645	-0.94112394811432	-0.758970925898645	-0.94112394811432	-0.819688599970537	-0.698253251826754	-0.758970925898645	0.455382555539187	0.880406274042429	-0.698253251826754	-0.880406274042429	0.758970925898645	-0.819688599970537	0.758970925898645	-0.880406274042429	-0.758970925898645	-0.698253251826754	0.880406274042429	0.698253251826754	-0.758970925898645	0.94112394811432	0.758970925898645	-0.758970925898645	0.758970925898645	0.758970925898645	0.94112394811432	-0.698253251826754	-0.94112394811432	-0.880406274042429	0.880406274042429	0.758970925898645	-0.698253251826754
Cluster-3484.57299	0.845154254728517	-0.845154254728517	0.777541914350235	-0.270449361513125	-0.371867872080547	-0.439480212458829	-0.845154254728517	-0.371867872080547	0.777541914350235	-0.439480212458829	0.101418510567422	-0.777541914350235	0.777541914350235	-0.845154254728517	-0.540898723026251	-0.540898723026251	-0.439480212458829	-0.540898723026251	-0.845154254728517	-0.777541914350235	-0.845154254728517	-0.845154254728517	-0.371867872080547	-0.439480212458829	0.135224680756563	0.777541914350235	-0.371867872080547	-0.777541914350235	0.439480212458829	-0.845154254728517	0.439480212458829	-0.777541914350235	-0.439480212458829	-0.371867872080547	0.676123403782813	0.371867872080547	-0.439480212458829	0.845154254728517	0.777541914350235	-0.439480212458829	0.439480212458829	0.439480212458829	0.845154254728517	-0.371867872080547	-0.845154254728517	-0.777541914350235	0.777541914350235	0.540898723026251	-0.371867872080547
Cluster-3484.73859	0.94112394811432	-0.819688599970537	0.758970925898645	-0.57681790368297	-0.698253251826754	-0.758970925898645	-0.94112394811432	-0.698253251826754	0.758970925898645	-0.758970925898645	0.394664881467296	-0.758970925898645	0.880406274042429	-0.94112394811432	-0.758970925898645	-0.758970925898645	-0.758970925898645	-0.758970925898645	-0.94112394811432	-0.758970925898645	-0.94112394811432	-0.819688599970537	-0.698253251826754	-0.758970925898645	0.455382555539187	0.880406274042429	-0.698253251826754	-0.880406274042429	0.758970925898645	-0.819688599970537	0.758970925898645	-0.880406274042429	-0.758970925898645	-0.698253251826754	0.880406274042429	0.698253251826754	-0.758970925898645	0.94112394811432	0.758970925898645	-0.758970925898645	0.758970925898645	0.758970925898645	0.94112394811432	-0.698253251826754	-0.94112394811432	-0.880406274042429	0.880406274042429	0.758970925898645	-0.698253251826754
Cluster-3484.48235	-0.439480212458829	0.50709255283711	-0.777541914350235	0.270449361513125	0.540898723026251	0.540898723026251	0.371867872080547	0.371867872080547	-0.845154254728517	0.439480212458829	-0.50709255283711	0.304255531702266	-0.777541914350235	0.540898723026251	0.845154254728517	0.439480212458829	0.439480212458829	0.845154254728517	0.439480212458829	0.304255531702266	0.371867872080547	0.777541914350235	0.777541914350235	0.777541914350235	-0.304255531702266	-0.540898723026251	0.439480212458829	0.371867872080547	-0.845154254728517	0.304255531702266	-0.676123403782813	0.777541914350235	0.777541914350235	0.845154254728517	-0.371867872080547	-0.540898723026251	0.777541914350235	-0.371867872080547	-0.270449361513125	0.371867872080547	-0.777541914350235	-0.371867872080547	-0.676123403782813	0.540898723026251	0.540898723026251	0.777541914350235	-0.676123403782813	-0.439480212458829	0.371867872080547
Cluster-263118.0	-0.439480212458829	0.50709255283711	-0.777541914350235	0.270449361513125	0.540898723026251	0.540898723026251	0.371867872080547	0.371867872080547	-0.845154254728517	0.439480212458829	-0.50709255283711	0.304255531702266	-0.777541914350235	0.540898723026251	0.845154254728517	0.439480212458829	0.439480212458829	0.845154254728517	0.439480212458829	0.304255531702266	0.371867872080547	0.777541914350235	0.777541914350235	0.777541914350235	-0.304255531702266	-0.540898723026251	0.439480212458829	0.371867872080547	-0.845154254728517	0.304255531702266	-0.676123403782813	0.777541914350235	0.777541914350235	0.845154254728517	-0.371867872080547	-0.540898723026251	0.777541914350235	-0.371867872080547	-0.270449361513125	0.371867872080547	-0.777541914350235	-0.371867872080547	-0.676123403782813	0.540898723026251	0.540898723026251	0.777541914350235	-0.676123403782813	-0.439480212458829	0.371867872080547
Cluster-3484.59319	-0.777541914350235	0.845154254728517	-0.270449361513125	0.777541914350235	0.371867872080547	0.371867872080547	0.540898723026251	0.540898723026251	-0.50709255283711	0.777541914350235	-0.676123403782813	0.135224680756563	-0.439480212458829	0.371867872080547	0.676123403782813	0.777541914350235	0.777541914350235	0.676123403782813	0.777541914350235	0.135224680756563	0.540898723026251	0.270449361513125	0.439480212458829	0.439480212458829	-0.135224680756563	-0.371867872080547	0.777541914350235	0.540898723026251	-0.676123403782813	0.135224680756563	-0.845154254728517	0.439480212458829	0.439480212458829	0.676123403782813	-0.540898723026251	-0.371867872080547	0.439480212458829	-0.540898723026251	-0.777541914350235	0.540898723026251	-0.439480212458829	-0.540898723026251	-0.845154254728517	0.371867872080547	0.371867872080547	0.439480212458829	-0.845154254728517	-0.777541914350235	0.540898723026251
Cluster-3484.22576	-0.676123403782813	0.270449361513125	-0.304255531702266	0.50709255283711	0.777541914350235	0.777541914350235	0.845154254728517	0.845154254728517	-0.135224680756563	0.676123403782813	-0.0338061701891407	0.777541914350235	-0.540898723026251	0.777541914350235	0.371867872080547	0.676123403782813	0.676123403782813	0.371867872080547	0.676123403782813	0.777541914350235	0.845154254728517	0.304255531702266	0.540898723026251	0.540898723026251	-0.777541914350235	-0.777541914350235	0.676123403782813	0.845154254728517	-0.371867872080547	0.777541914350235	-0.439480212458829	0.540898723026251	0.540898723026251	0.371867872080547	-0.845154254728517	-0.777541914350235	0.540898723026251	-0.845154254728517	-0.50709255283711	0.845154254728517	-0.540898723026251	-0.845154254728517	-0.439480212458829	0.777541914350235	0.777541914350235	0.540898723026251	-0.439480212458829	-0.676123403782813	0.845154254728517
Cluster-3484.49594	0.758970925898645	-0.516100229611079	0.455382555539187	-0.819688599970537	-0.880406274042429	-0.94112394811432	-0.758970925898645	-0.880406274042429	0.455382555539187	-0.94112394811432	0.698253251826754	-0.455382555539187	0.698253251826754	-0.758970925898645	-0.758970925898645	-0.758970925898645	-0.94112394811432	-0.758970925898645	-0.758970925898645	-0.455382555539187	-0.758970925898645	-0.516100229611079	-0.880406274042429	-0.94112394811432	0.698253251826754	0.698253251826754	-0.880406274042429	-0.698253251826754	0.94112394811432	-0.516100229611079	0.94112394811432	-0.698253251826754	-0.94112394811432	-0.880406274042429	0.880406274042429	0.880406274042429	-0.94112394811432	0.758970925898645	0.455382555539187	-0.94112394811432	0.94112394811432	0.94112394811432	0.758970925898645	-0.880406274042429	-0.758970925898645	-0.698253251826754	0.698253251826754	0.758970925898645	-0.880406274042429
Cluster-3484.58766	0.94112394811432	-0.819688599970537	0.758970925898645	-0.57681790368297	-0.698253251826754	-0.758970925898645	-0.94112394811432	-0.698253251826754	0.758970925898645	-0.758970925898645	0.394664881467296	-0.758970925898645	0.880406274042429	-0.94112394811432	-0.758970925898645	-0.758970925898645	-0.758970925898645	-0.758970925898645	-0.94112394811432	-0.758970925898645	-0.94112394811432	-0.819688599970537	-0.698253251826754	-0.758970925898645	0.455382555539187	0.880406274042429	-0.698253251826754	-0.880406274042429	0.758970925898645	-0.819688599970537	0.758970925898645	-0.880406274042429	-0.758970925898645	-0.698253251826754	0.880406274042429	0.698253251826754	-0.758970925898645	0.94112394811432	0.758970925898645	-0.758970925898645	0.758970925898645	0.758970925898645	0.94112394811432	-0.698253251826754	-0.94112394811432	-0.880406274042429	0.880406274042429	0.758970925898645	-0.698253251826754
Cluster-3484.50330	-0.439480212458829	0.50709255283711	-0.777541914350235	0.270449361513125	0.540898723026251	0.540898723026251	0.371867872080547	0.371867872080547	-0.845154254728517	0.439480212458829	-0.50709255283711	0.304255531702266	-0.777541914350235	0.540898723026251	0.845154254728517	0.439480212458829	0.439480212458829	0.845154254728517	0.439480212458829	0.304255531702266	0.371867872080547	0.777541914350235	0.777541914350235	0.777541914350235	-0.304255531702266	-0.540898723026251	0.439480212458829	0.371867872080547	-0.845154254728517	0.304255531702266	-0.676123403782813	0.777541914350235	0.777541914350235	0.845154254728517	-0.371867872080547	-0.540898723026251	0.777541914350235	-0.371867872080547	-0.270449361513125	0.371867872080547	-0.777541914350235	-0.371867872080547	-0.676123403782813	0.540898723026251	0.540898723026251	0.777541914350235	-0.676123403782813	-0.439480212458829	0.371867872080547
Cluster-3484.73343	0.94112394811432	-0.819688599970537	0.758970925898645	-0.57681790368297	-0.698253251826754	-0.758970925898645	-0.94112394811432	-0.698253251826754	0.758970925898645	-0.758970925898645	0.394664881467296	-0.758970925898645	0.880406274042429	-0.94112394811432	-0.758970925898645	-0.758970925898645	-0.758970925898645	-0.758970925898645	-0.94112394811432	-0.758970925898645	-0.94112394811432	-0.819688599970537	-0.698253251826754	-0.758970925898645	0.455382555539187	0.880406274042429	-0.698253251826754	-0.880406274042429	0.758970925898645	-0.819688599970537	0.758970925898645	-0.880406274042429	-0.758970925898645	-0.698253251826754	0.880406274042429	0.698253251826754	-0.758970925898645	0.94112394811432	0.758970925898645	-0.758970925898645	0.758970925898645	0.758970925898645	0.94112394811432	-0.698253251826754	-0.94112394811432	-0.880406274042429	0.880406274042429	0.758970925898645	-0.698253251826754
Cluster-3484.55474	-0.540898723026251	0.135224680756563	-0.50709255283711	0.304255531702266	0.845154254728517	0.845154254728517	0.777541914350235	0.777541914350235	-0.270449361513125	0.540898723026251	0.0338061701891407	0.845154254728517	-0.676123403782813	0.845154254728517	0.439480212458829	0.540898723026251	0.540898723026251	0.439480212458829	0.540898723026251	0.845154254728517	0.777541914350235	0.50709255283711	0.676123403782813	0.676123403782813	-0.845154254728517	-0.845154254728517	0.540898723026251	0.777541914350235	-0.439480212458829	0.845154254728517	-0.371867872080547	0.676123403782813	0.676123403782813	0.439480212458829	-0.777541914350235	-0.845154254728517	0.676123403782813	-0.777541914350235	-0.304255531702266	0.777541914350235	-0.676123403782813	-0.777541914350235	-0.371867872080547	0.845154254728517	0.845154254728517	0.676123403782813	-0.371867872080547	-0.540898723026251	0.777541914350235
Cluster-3484.43457	-0.540898723026251	0.135224680756563	-0.50709255283711	0.304255531702266	0.845154254728517	0.845154254728517	0.777541914350235	0.777541914350235	-0.270449361513125	0.540898723026251	0.0338061701891407	0.845154254728517	-0.676123403782813	0.845154254728517	0.439480212458829	0.540898723026251	0.540898723026251	0.439480212458829	0.540898723026251	0.845154254728517	0.777541914350235	0.50709255283711	0.676123403782813	0.676123403782813	-0.845154254728517	-0.845154254728517	0.540898723026251	0.777541914350235	-0.439480212458829	0.845154254728517	-0.371867872080547	0.676123403782813	0.676123403782813	0.439480212458829	-0.777541914350235	-0.845154254728517	0.676123403782813	-0.777541914350235	-0.304255531702266	0.777541914350235	-0.676123403782813	-0.777541914350235	-0.371867872080547	0.845154254728517	0.845154254728517	0.676123403782813	-0.371867872080547	-0.540898723026251	0.777541914350235
Cluster-3484.49466	-0.371867872080547	0.304255531702266	-0.845154254728517	0.135224680756563	0.676123403782813	0.676123403782813	0.439480212458829	0.439480212458829	-0.777541914350235	0.371867872080547	-0.304255531702266	0.50709255283711	-0.845154254728517	0.676123403782813	0.777541914350235	0.371867872080547	0.371867872080547	0.777541914350235	0.371867872080547	0.50709255283711	0.439480212458829	0.845154254728517	0.845154254728517	0.845154254728517	-0.50709255283711	-0.676123403782813	0.371867872080547	0.439480212458829	-0.777541914350235	0.50709255283711	-0.540898723026251	0.845154254728517	0.845154254728517	0.777541914350235	-0.439480212458829	-0.676123403782813	0.845154254728517	-0.439480212458829	-0.135224680756563	0.439480212458829	-0.845154254728517	-0.439480212458829	-0.540898723026251	0.676123403782813	0.676123403782813	0.845154254728517	-0.540898723026251	-0.371867872080547	0.439480212458829
Cluster-3484.54692	0.94112394811432	-0.819688599970537	0.758970925898645	-0.57681790368297	-0.698253251826754	-0.758970925898645	-0.94112394811432	-0.698253251826754	0.758970925898645	-0.758970925898645	0.394664881467296	-0.758970925898645	0.880406274042429	-0.94112394811432	-0.758970925898645	-0.758970925898645	-0.758970925898645	-0.758970925898645	-0.94112394811432	-0.758970925898645	-0.94112394811432	-0.819688599970537	-0.698253251826754	-0.758970925898645	0.455382555539187	0.880406274042429	-0.698253251826754	-0.880406274042429	0.758970925898645	-0.819688599970537	0.758970925898645	-0.880406274042429	-0.758970925898645	-0.698253251826754	0.880406274042429	0.698253251826754	-0.758970925898645	0.94112394811432	0.758970925898645	-0.758970925898645	0.758970925898645	0.758970925898645	0.94112394811432	-0.698253251826754	-0.94112394811432	-0.880406274042429	0.880406274042429	0.758970925898645	-0.698253251826754
Cluster-3484.48191	-0.439480212458829	0.50709255283711	-0.777541914350235	0.270449361513125	0.540898723026251	0.540898723026251	0.371867872080547	0.371867872080547	-0.845154254728517	0.439480212458829	-0.50709255283711	0.304255531702266	-0.777541914350235	0.540898723026251	0.845154254728517	0.439480212458829	0.439480212458829	0.845154254728517	0.439480212458829	0.304255531702266	0.371867872080547	0.777541914350235	0.777541914350235	0.777541914350235	-0.304255531702266	-0.540898723026251	0.439480212458829	0.371867872080547	-0.845154254728517	0.304255531702266	-0.676123403782813	0.777541914350235	0.777541914350235	0.845154254728517	-0.371867872080547	-0.540898723026251	0.777541914350235	-0.371867872080547	-0.270449361513125	0.371867872080547	-0.777541914350235	-0.371867872080547	-0.676123403782813	0.540898723026251	0.540898723026251	0.777541914350235	-0.676123403782813	-0.439480212458829	0.371867872080547
Cluster-265931.0	-0.758970925898645	0.698253251826754	-0.758970925898645	0.57681790368297	0.758970925898645	0.758970925898645	0.698253251826754	0.698253251826754	-0.819688599970537	0.758970925898645	-0.57681790368297	0.516100229611079	-0.880406274042429	0.758970925898645	0.94112394811432	0.758970925898645	0.758970925898645	0.94112394811432	0.758970925898645	0.516100229611079	0.698253251826754	0.758970925898645	0.880406274042429	0.880406274042429	-0.516100229611079	-0.758970925898645	0.758970925898645	0.698253251826754	-0.94112394811432	0.516100229611079	-0.880406274042429	0.880406274042429	0.880406274042429	0.94112394811432	-0.698253251826754	-0.758970925898645	0.880406274042429	-0.698253251826754	-0.57681790368297	0.698253251826754	-0.880406274042429	-0.698253251826754	-0.880406274042429	0.758970925898645	0.758970925898645	0.880406274042429	-0.880406274042429	-0.758970925898645	0.698253251826754
Cluster-3484.64192	-0.880406274042429	0.819688599970537	-0.57681790368297	0.758970925898645	0.698253251826754	0.698253251826754	0.758970925898645	0.758970925898645	-0.698253251826754	0.880406274042429	-0.637535577754862	0.455382555539187	-0.758970925898645	0.698253251826754	0.880406274042429	0.880406274042429	0.880406274042429	0.880406274042429	0.880406274042429	0.455382555539187	0.758970925898645	0.57681790368297	0.758970925898645	0.758970925898645	-0.455382555539187	-0.698253251826754	0.880406274042429	0.758970925898645	-0.880406274042429	0.455382555539187	-0.94112394811432	0.758970925898645	0.758970925898645	0.880406274042429	-0.758970925898645	-0.698253251826754	0.758970925898645	-0.758970925898645	-0.758970925898645	0.758970925898645	-0.758970925898645	-0.758970925898645	-0.94112394811432	0.698253251826754	0.698253251826754	0.758970925898645	-0.94112394811432	-0.880406274042429	0.758970925898645
Cluster-262728.0	-0.880406274042429	0.819688599970537	-0.57681790368297	0.758970925898645	0.698253251826754	0.698253251826754	0.758970925898645	0.758970925898645	-0.698253251826754	0.880406274042429	-0.637535577754862	0.455382555539187	-0.758970925898645	0.698253251826754	0.880406274042429	0.880406274042429	0.880406274042429	0.880406274042429	0.880406274042429	0.455382555539187	0.758970925898645	0.57681790368297	0.758970925898645	0.758970925898645	-0.455382555539187	-0.698253251826754	0.880406274042429	0.758970925898645	-0.880406274042429	0.455382555539187	-0.94112394811432	0.758970925898645	0.758970925898645	0.880406274042429	-0.758970925898645	-0.698253251826754	0.758970925898645	-0.758970925898645	-0.758970925898645	0.758970925898645	-0.758970925898645	-0.758970925898645	-0.94112394811432	0.698253251826754	0.698253251826754	0.758970925898645	-0.94112394811432	-0.880406274042429	0.758970925898645
Cluster-3484.72501	0.94112394811432	-0.819688599970537	0.758970925898645	-0.57681790368297	-0.698253251826754	-0.758970925898645	-0.94112394811432	-0.698253251826754	0.758970925898645	-0.758970925898645	0.394664881467296	-0.758970925898645	0.880406274042429	-0.94112394811432	-0.758970925898645	-0.758970925898645	-0.758970925898645	-0.758970925898645	-0.94112394811432	-0.758970925898645	-0.94112394811432	-0.819688599970537	-0.698253251826754	-0.758970925898645	0.455382555539187	0.880406274042429	-0.698253251826754	-0.880406274042429	0.758970925898645	-0.819688599970537	0.758970925898645	-0.880406274042429	-0.758970925898645	-0.698253251826754	0.880406274042429	0.698253251826754	-0.758970925898645	0.94112394811432	0.758970925898645	-0.758970925898645	0.758970925898645	0.758970925898645	0.94112394811432	-0.698253251826754	-0.94112394811432	-0.880406274042429	0.880406274042429	0.758970925898645	-0.698253251826754
Cluster-3484.26366	0.845154254728517	-0.845154254728517	0.777541914350235	-0.270449361513125	-0.371867872080547	-0.439480212458829	-0.845154254728517	-0.371867872080547	0.777541914350235	-0.439480212458829	0.101418510567422	-0.777541914350235	0.777541914350235	-0.845154254728517	-0.540898723026251	-0.540898723026251	-0.439480212458829	-0.540898723026251	-0.845154254728517	-0.777541914350235	-0.845154254728517	-0.845154254728517	-0.371867872080547	-0.439480212458829	0.135224680756563	0.777541914350235	-0.371867872080547	-0.777541914350235	0.439480212458829	-0.845154254728517	0.439480212458829	-0.777541914350235	-0.439480212458829	-0.371867872080547	0.676123403782813	0.371867872080547	-0.439480212458829	0.845154254728517	0.777541914350235	-0.439480212458829	0.439480212458829	0.439480212458829	0.845154254728517	-0.371867872080547	-0.845154254728517	-0.777541914350235	0.777541914350235	0.540898723026251	-0.371867872080547
Cluster-3484.39059	0.94112394811432	-0.819688599970537	0.758970925898645	-0.57681790368297	-0.698253251826754	-0.758970925898645	-0.94112394811432	-0.698253251826754	0.758970925898645	-0.758970925898645	0.394664881467296	-0.758970925898645	0.880406274042429	-0.94112394811432	-0.758970925898645	-0.758970925898645	-0.758970925898645	-0.758970925898645	-0.94112394811432	-0.758970925898645	-0.94112394811432	-0.819688599970537	-0.698253251826754	-0.758970925898645	0.455382555539187	0.880406274042429	-0.698253251826754	-0.880406274042429	0.758970925898645	-0.819688599970537	0.758970925898645	-0.880406274042429	-0.758970925898645	-0.698253251826754	0.880406274042429	0.698253251826754	-0.758970925898645	0.94112394811432	0.758970925898645	-0.758970925898645	0.758970925898645	0.758970925898645	0.94112394811432	-0.698253251826754	-0.94112394811432	-0.880406274042429	0.880406274042429	0.758970925898645	-0.698253251826754
Cluster-261556.0	-0.758970925898645	0.698253251826754	-0.758970925898645	0.57681790368297	0.758970925898645	0.758970925898645	0.698253251826754	0.698253251826754	-0.819688599970537	0.758970925898645	-0.57681790368297	0.516100229611079	-0.880406274042429	0.758970925898645	0.94112394811432	0.758970925898645	0.758970925898645	0.94112394811432	0.758970925898645	0.516100229611079	0.698253251826754	0.758970925898645	0.880406274042429	0.880406274042429	-0.516100229611079	-0.758970925898645	0.758970925898645	0.698253251826754	-0.94112394811432	0.516100229611079	-0.880406274042429	0.880406274042429	0.880406274042429	0.94112394811432	-0.698253251826754	-0.758970925898645	0.880406274042429	-0.698253251826754	-0.57681790368297	0.698253251826754	-0.880406274042429	-0.698253251826754	-0.880406274042429	0.758970925898645	0.758970925898645	0.880406274042429	-0.880406274042429	-0.758970925898645	0.698253251826754
Cluster-3484.62300	0.880406274042429	-0.698253251826754	0.57681790368297	-0.758970925898645	-0.758970925898645	-0.880406274042429	-0.880406274042429	-0.758970925898645	0.57681790368297	-0.880406274042429	0.637535577754862	-0.57681790368297	0.758970925898645	-0.880406274042429	-0.698253251826754	-0.698253251826754	-0.880406274042429	-0.698253251826754	-0.880406274042429	-0.57681790368297	-0.880406274042429	-0.698253251826754	-0.758970925898645	-0.880406274042429	0.516100229611079	0.758970925898645	-0.758970925898645	-0.758970925898645	0.880406274042429	-0.698253251826754	0.880406274042429	-0.758970925898645	-0.880406274042429	-0.758970925898645	0.94112394811432	0.758970925898645	-0.880406274042429	0.880406274042429	0.57681790368297	-0.880406274042429	0.880406274042429	0.880406274042429	0.880406274042429	-0.758970925898645	-0.880406274042429	-0.758970925898645	0.758970925898645	0.698253251826754	-0.758970925898645
Cluster-3484.51619	0.439480212458829	-0.270449361513125	0.50709255283711	-0.304255531702266	-0.777541914350235	-0.540898723026251	-0.439480212458829	-0.777541914350235	0.50709255283711	-0.540898723026251	0.0676123403782813	-0.50709255283711	0.676123403782813	-0.439480212458829	-0.845154254728517	-0.845154254728517	-0.540898723026251	-0.845154254728517	-0.439480212458829	-0.50709255283711	-0.439480212458829	-0.270449361513125	-0.777541914350235	-0.540898723026251	0.777541914350235	0.676123403782813	-0.777541914350235	-0.676123403782813	0.540898723026251	-0.270449361513125	0.540898723026251	-0.676123403782813	-0.540898723026251	-0.777541914350235	0.371867872080547	0.777541914350235	-0.540898723026251	0.439480212458829	0.50709255283711	-0.540898723026251	0.540898723026251	0.540898723026251	0.439480212458829	-0.777541914350235	-0.439480212458829	-0.676123403782813	0.676123403782813	0.845154254728517	-0.777541914350235
Cluster-3484.71823	-0.540898723026251	0.135224680756563	-0.50709255283711	0.304255531702266	0.845154254728517	0.845154254728517	0.777541914350235	0.777541914350235	-0.270449361513125	0.540898723026251	0.0338061701891407	0.845154254728517	-0.676123403782813	0.845154254728517	0.439480212458829	0.540898723026251	0.540898723026251	0.439480212458829	0.540898723026251	0.845154254728517	0.777541914350235	0.50709255283711	0.676123403782813	0.676123403782813	-0.845154254728517	-0.845154254728517	0.540898723026251	0.777541914350235	-0.439480212458829	0.845154254728517	-0.371867872080547	0.676123403782813	0.676123403782813	0.439480212458829	-0.777541914350235	-0.845154254728517	0.676123403782813	-0.777541914350235	-0.304255531702266	0.777541914350235	-0.676123403782813	-0.777541914350235	-0.371867872080547	0.845154254728517	0.845154254728517	0.676123403782813	-0.371867872080547	-0.540898723026251	0.777541914350235
Cluster-3484.27836	-0.758970925898645	0.698253251826754	-0.758970925898645	0.57681790368297	0.758970925898645	0.758970925898645	0.698253251826754	0.698253251826754	-0.819688599970537	0.758970925898645	-0.57681790368297	0.516100229611079	-0.880406274042429	0.758970925898645	0.94112394811432	0.758970925898645	0.758970925898645	0.94112394811432	0.758970925898645	0.516100229611079	0.698253251826754	0.758970925898645	0.880406274042429	0.880406274042429	-0.516100229611079	-0.758970925898645	0.758970925898645	0.698253251826754	-0.94112394811432	0.516100229611079	-0.880406274042429	0.880406274042429	0.880406274042429	0.94112394811432	-0.698253251826754	-0.758970925898645	0.880406274042429	-0.698253251826754	-0.57681790368297	0.698253251826754	-0.880406274042429	-0.698253251826754	-0.880406274042429	0.758970925898645	0.758970925898645	0.880406274042429	-0.880406274042429	-0.758970925898645	0.698253251826754
Cluster-3484.43406	-0.758970925898645	0.698253251826754	-0.758970925898645	0.57681790368297	0.758970925898645	0.758970925898645	0.698253251826754	0.698253251826754	-0.819688599970537	0.758970925898645	-0.57681790368297	0.516100229611079	-0.880406274042429	0.758970925898645	0.94112394811432	0.758970925898645	0.758970925898645	0.94112394811432	0.758970925898645	0.516100229611079	0.698253251826754	0.758970925898645	0.880406274042429	0.880406274042429	-0.516100229611079	-0.758970925898645	0.758970925898645	0.698253251826754	-0.94112394811432	0.516100229611079	-0.880406274042429	0.880406274042429	0.880406274042429	0.94112394811432	-0.698253251826754	-0.758970925898645	0.880406274042429	-0.698253251826754	-0.57681790368297	0.698253251826754	-0.880406274042429	-0.698253251826754	-0.880406274042429	0.758970925898645	0.758970925898645	0.880406274042429	-0.880406274042429	-0.758970925898645	0.698253251826754
Cluster-3484.31893	0.845154254728517	-0.845154254728517	0.777541914350235	-0.270449361513125	-0.371867872080547	-0.439480212458829	-0.845154254728517	-0.371867872080547	0.777541914350235	-0.439480212458829	0.101418510567422	-0.777541914350235	0.777541914350235	-0.845154254728517	-0.540898723026251	-0.540898723026251	-0.439480212458829	-0.540898723026251	-0.845154254728517	-0.777541914350235	-0.845154254728517	-0.845154254728517	-0.371867872080547	-0.439480212458829	0.135224680756563	0.777541914350235	-0.371867872080547	-0.777541914350235	0.439480212458829	-0.845154254728517	0.439480212458829	-0.777541914350235	-0.439480212458829	-0.371867872080547	0.676123403782813	0.371867872080547	-0.439480212458829	0.845154254728517	0.777541914350235	-0.439480212458829	0.439480212458829	0.439480212458829	0.845154254728517	-0.371867872080547	-0.845154254728517	-0.777541914350235	0.777541914350235	0.540898723026251	-0.371867872080547
Cluster-3484.61149	-0.540898723026251	0.135224680756563	-0.50709255283711	0.304255531702266	0.845154254728517	0.845154254728517	0.777541914350235	0.777541914350235	-0.270449361513125	0.540898723026251	0.0338061701891407	0.845154254728517	-0.676123403782813	0.845154254728517	0.439480212458829	0.540898723026251	0.540898723026251	0.439480212458829	0.540898723026251	0.845154254728517	0.777541914350235	0.50709255283711	0.676123403782813	0.676123403782813	-0.845154254728517	-0.845154254728517	0.540898723026251	0.777541914350235	-0.439480212458829	0.845154254728517	-0.371867872080547	0.676123403782813	0.676123403782813	0.439480212458829	-0.777541914350235	-0.845154254728517	0.676123403782813	-0.777541914350235	-0.304255531702266	0.777541914350235	-0.676123403782813	-0.777541914350235	-0.371867872080547	0.845154254728517	0.845154254728517	0.676123403782813	-0.371867872080547	-0.540898723026251	0.777541914350235
Cluster-3484.54442	-0.540898723026251	0.135224680756563	-0.50709255283711	0.304255531702266	0.845154254728517	0.845154254728517	0.777541914350235	0.777541914350235	-0.270449361513125	0.540898723026251	0.0338061701891407	0.845154254728517	-0.676123403782813	0.845154254728517	0.439480212458829	0.540898723026251	0.540898723026251	0.439480212458829	0.540898723026251	0.845154254728517	0.777541914350235	0.50709255283711	0.676123403782813	0.676123403782813	-0.845154254728517	-0.845154254728517	0.540898723026251	0.777541914350235	-0.439480212458829	0.845154254728517	-0.371867872080547	0.676123403782813	0.676123403782813	0.439480212458829	-0.777541914350235	-0.845154254728517	0.676123403782813	-0.777541914350235	-0.304255531702266	0.777541914350235	-0.676123403782813	-0.777541914350235	-0.371867872080547	0.845154254728517	0.845154254728517	0.676123403782813	-0.371867872080547	-0.540898723026251	0.777541914350235
Cluster-3484.51643	-0.540898723026251	0.135224680756563	-0.50709255283711	0.304255531702266	0.845154254728517	0.845154254728517	0.777541914350235	0.777541914350235	-0.270449361513125	0.540898723026251	0.0338061701891407	0.845154254728517	-0.676123403782813	0.845154254728517	0.439480212458829	0.540898723026251	0.540898723026251	0.439480212458829	0.540898723026251	0.845154254728517	0.777541914350235	0.50709255283711	0.676123403782813	0.676123403782813	-0.845154254728517	-0.845154254728517	0.540898723026251	0.777541914350235	-0.439480212458829	0.845154254728517	-0.371867872080547	0.676123403782813	0.676123403782813	0.439480212458829	-0.777541914350235	-0.845154254728517	0.676123403782813	-0.777541914350235	-0.304255531702266	0.777541914350235	-0.676123403782813	-0.777541914350235	-0.371867872080547	0.845154254728517	0.845154254728517	0.676123403782813	-0.371867872080547	-0.540898723026251	0.777541914350235
Cluster-3484.34731	0.94112394811432	-0.819688599970537	0.758970925898645	-0.57681790368297	-0.698253251826754	-0.758970925898645	-0.94112394811432	-0.698253251826754	0.758970925898645	-0.758970925898645	0.394664881467296	-0.758970925898645	0.880406274042429	-0.94112394811432	-0.758970925898645	-0.758970925898645	-0.758970925898645	-0.758970925898645	-0.94112394811432	-0.758970925898645	-0.94112394811432	-0.819688599970537	-0.698253251826754	-0.758970925898645	0.455382555539187	0.880406274042429	-0.698253251826754	-0.880406274042429	0.758970925898645	-0.819688599970537	0.758970925898645	-0.880406274042429	-0.758970925898645	-0.698253251826754	0.880406274042429	0.698253251826754	-0.758970925898645	0.94112394811432	0.758970925898645	-0.758970925898645	0.758970925898645	0.758970925898645	0.94112394811432	-0.698253251826754	-0.94112394811432	-0.880406274042429	0.880406274042429	0.758970925898645	-0.698253251826754
Cluster-3484.78346	-0.371867872080547	0.304255531702266	-0.845154254728517	0.135224680756563	0.676123403782813	0.676123403782813	0.439480212458829	0.439480212458829	-0.777541914350235	0.371867872080547	-0.304255531702266	0.50709255283711	-0.845154254728517	0.676123403782813	0.777541914350235	0.371867872080547	0.371867872080547	0.777541914350235	0.371867872080547	0.50709255283711	0.439480212458829	0.845154254728517	0.845154254728517	0.845154254728517	-0.50709255283711	-0.676123403782813	0.371867872080547	0.439480212458829	-0.777541914350235	0.50709255283711	-0.540898723026251	0.845154254728517	0.845154254728517	0.777541914350235	-0.439480212458829	-0.676123403782813	0.845154254728517	-0.439480212458829	-0.135224680756563	0.439480212458829	-0.845154254728517	-0.439480212458829	-0.540898723026251	0.676123403782813	0.676123403782813	0.845154254728517	-0.540898723026251	-0.371867872080547	0.439480212458829
Cluster-3484.26828	0.845154254728517	-0.845154254728517	0.777541914350235	-0.270449361513125	-0.371867872080547	-0.439480212458829	-0.845154254728517	-0.371867872080547	0.777541914350235	-0.439480212458829	0.101418510567422	-0.777541914350235	0.777541914350235	-0.845154254728517	-0.540898723026251	-0.540898723026251	-0.439480212458829	-0.540898723026251	-0.845154254728517	-0.777541914350235	-0.845154254728517	-0.845154254728517	-0.371867872080547	-0.439480212458829	0.135224680756563	0.777541914350235	-0.371867872080547	-0.777541914350235	0.439480212458829	-0.845154254728517	0.439480212458829	-0.777541914350235	-0.439480212458829	-0.371867872080547	0.676123403782813	0.371867872080547	-0.439480212458829	0.845154254728517	0.777541914350235	-0.439480212458829	0.439480212458829	0.439480212458829	0.845154254728517	-0.371867872080547	-0.845154254728517	-0.777541914350235	0.777541914350235	0.540898723026251	-0.371867872080547
Cluster-3484.77036	0.880406274042429	-0.698253251826754	0.57681790368297	-0.758970925898645	-0.758970925898645	-0.880406274042429	-0.880406274042429	-0.758970925898645	0.57681790368297	-0.880406274042429	0.637535577754862	-0.57681790368297	0.758970925898645	-0.880406274042429	-0.698253251826754	-0.698253251826754	-0.880406274042429	-0.698253251826754	-0.880406274042429	-0.57681790368297	-0.880406274042429	-0.698253251826754	-0.758970925898645	-0.880406274042429	0.516100229611079	0.758970925898645	-0.758970925898645	-0.758970925898645	0.880406274042429	-0.698253251826754	0.880406274042429	-0.758970925898645	-0.880406274042429	-0.758970925898645	0.94112394811432	0.758970925898645	-0.880406274042429	0.880406274042429	0.57681790368297	-0.880406274042429	0.880406274042429	0.880406274042429	0.880406274042429	-0.758970925898645	-0.880406274042429	-0.758970925898645	0.758970925898645	0.698253251826754	-0.758970925898645
Cluster-3484.36094	-0.439480212458829	0.50709255283711	-0.777541914350235	0.270449361513125	0.540898723026251	0.540898723026251	0.371867872080547	0.371867872080547	-0.845154254728517	0.439480212458829	-0.50709255283711	0.304255531702266	-0.777541914350235	0.540898723026251	0.845154254728517	0.439480212458829	0.439480212458829	0.845154254728517	0.439480212458829	0.304255531702266	0.371867872080547	0.777541914350235	0.777541914350235	0.777541914350235	-0.304255531702266	-0.540898723026251	0.439480212458829	0.371867872080547	-0.845154254728517	0.304255531702266	-0.676123403782813	0.777541914350235	0.777541914350235	0.845154254728517	-0.371867872080547	-0.540898723026251	0.777541914350235	-0.371867872080547	-0.270449361513125	0.371867872080547	-0.777541914350235	-0.371867872080547	-0.676123403782813	0.540898723026251	0.540898723026251	0.777541914350235	-0.676123403782813	-0.439480212458829	0.371867872080547
Cluster-3484.20417	0.94112394811432	-0.819688599970537	0.758970925898645	-0.57681790368297	-0.698253251826754	-0.758970925898645	-0.94112394811432	-0.698253251826754	0.758970925898645	-0.758970925898645	0.394664881467296	-0.758970925898645	0.880406274042429	-0.94112394811432	-0.758970925898645	-0.758970925898645	-0.758970925898645	-0.758970925898645	-0.94112394811432	-0.758970925898645	-0.94112394811432	-0.819688599970537	-0.698253251826754	-0.758970925898645	0.455382555539187	0.880406274042429	-0.698253251826754	-0.880406274042429	0.758970925898645	-0.819688599970537	0.758970925898645	-0.880406274042429	-0.758970925898645	-0.698253251826754	0.880406274042429	0.698253251826754	-0.758970925898645	0.94112394811432	0.758970925898645	-0.758970925898645	0.758970925898645	0.758970925898645	0.94112394811432	-0.698253251826754	-0.94112394811432	-0.880406274042429	0.880406274042429	0.758970925898645	-0.698253251826754
Cluster-3484.51463	-0.777541914350235	0.845154254728517	-0.270449361513125	0.777541914350235	0.371867872080547	0.371867872080547	0.540898723026251	0.540898723026251	-0.50709255283711	0.777541914350235	-0.676123403782813	0.135224680756563	-0.439480212458829	0.371867872080547	0.676123403782813	0.777541914350235	0.777541914350235	0.676123403782813	0.777541914350235	0.135224680756563	0.540898723026251	0.270449361513125	0.439480212458829	0.439480212458829	-0.135224680756563	-0.371867872080547	0.777541914350235	0.540898723026251	-0.676123403782813	0.135224680756563	-0.845154254728517	0.439480212458829	0.439480212458829	0.676123403782813	-0.540898723026251	-0.371867872080547	0.439480212458829	-0.540898723026251	-0.777541914350235	0.540898723026251	-0.439480212458829	-0.540898723026251	-0.845154254728517	0.371867872080547	0.371867872080547	0.439480212458829	-0.845154254728517	-0.777541914350235	0.540898723026251
Cluster-3484.35700	-0.439480212458829	0.50709255283711	-0.777541914350235	0.270449361513125	0.540898723026251	0.540898723026251	0.371867872080547	0.371867872080547	-0.845154254728517	0.439480212458829	-0.50709255283711	0.304255531702266	-0.777541914350235	0.540898723026251	0.845154254728517	0.439480212458829	0.439480212458829	0.845154254728517	0.439480212458829	0.304255531702266	0.371867872080547	0.777541914350235	0.777541914350235	0.777541914350235	-0.304255531702266	-0.540898723026251	0.439480212458829	0.371867872080547	-0.845154254728517	0.304255531702266	-0.676123403782813	0.777541914350235	0.777541914350235	0.845154254728517	-0.371867872080547	-0.540898723026251	0.777541914350235	-0.371867872080547	-0.270449361513125	0.371867872080547	-0.777541914350235	-0.371867872080547	-0.676123403782813	0.540898723026251	0.540898723026251	0.777541914350235	-0.676123403782813	-0.439480212458829	0.371867872080547
Cluster-3484.35769	-0.540898723026251	0.135224680756563	-0.50709255283711	0.304255531702266	0.845154254728517	0.845154254728517	0.777541914350235	0.777541914350235	-0.270449361513125	0.540898723026251	0.0338061701891407	0.845154254728517	-0.676123403782813	0.845154254728517	0.439480212458829	0.540898723026251	0.540898723026251	0.439480212458829	0.540898723026251	0.845154254728517	0.777541914350235	0.50709255283711	0.676123403782813	0.676123403782813	-0.845154254728517	-0.845154254728517	0.540898723026251	0.777541914350235	-0.439480212458829	0.845154254728517	-0.371867872080547	0.676123403782813	0.676123403782813	0.439480212458829	-0.777541914350235	-0.845154254728517	0.676123403782813	-0.777541914350235	-0.304255531702266	0.777541914350235	-0.676123403782813	-0.777541914350235	-0.371867872080547	0.845154254728517	0.845154254728517	0.676123403782813	-0.371867872080547	-0.540898723026251	0.777541914350235
Cluster-3484.28644	0.880406274042429	-0.698253251826754	0.57681790368297	-0.758970925898645	-0.758970925898645	-0.880406274042429	-0.880406274042429	-0.758970925898645	0.57681790368297	-0.880406274042429	0.637535577754862	-0.57681790368297	0.758970925898645	-0.880406274042429	-0.698253251826754	-0.698253251826754	-0.880406274042429	-0.698253251826754	-0.880406274042429	-0.57681790368297	-0.880406274042429	-0.698253251826754	-0.758970925898645	-0.880406274042429	0.516100229611079	0.758970925898645	-0.758970925898645	-0.758970925898645	0.880406274042429	-0.698253251826754	0.880406274042429	-0.758970925898645	-0.880406274042429	-0.758970925898645	0.94112394811432	0.758970925898645	-0.880406274042429	0.880406274042429	0.57681790368297	-0.880406274042429	0.880406274042429	0.880406274042429	0.880406274042429	-0.758970925898645	-0.880406274042429	-0.758970925898645	0.758970925898645	0.698253251826754	-0.758970925898645
Cluster-3484.70323	0.676123403782813	-0.50709255283711	0.270449361513125	-0.777541914350235	-0.540898723026251	-0.777541914350235	-0.676123403782813	-0.540898723026251	0.270449361513125	-0.777541914350235	0.777541914350235	-0.270449361513125	0.439480212458829	-0.676123403782813	-0.371867872080547	-0.371867872080547	-0.777541914350235	-0.371867872080547	-0.676123403782813	-0.270449361513125	-0.676123403782813	-0.50709255283711	-0.540898723026251	-0.777541914350235	0.304255531702266	0.439480212458829	-0.540898723026251	-0.439480212458829	0.777541914350235	-0.50709255283711	0.777541914350235	-0.439480212458829	-0.777541914350235	-0.540898723026251	0.845154254728517	0.540898723026251	-0.777541914350235	0.676123403782813	0.270449361513125	-0.777541914350235	0.777541914350235	0.777541914350235	0.676123403782813	-0.540898723026251	-0.676123403782813	-0.439480212458829	0.439480212458829	0.371867872080547	-0.540898723026251
Cluster-3484.58001	-0.439480212458829	0.50709255283711	-0.777541914350235	0.270449361513125	0.540898723026251	0.540898723026251	0.371867872080547	0.371867872080547	-0.845154254728517	0.439480212458829	-0.50709255283711	0.304255531702266	-0.777541914350235	0.540898723026251	0.845154254728517	0.439480212458829	0.439480212458829	0.845154254728517	0.439480212458829	0.304255531702266	0.371867872080547	0.777541914350235	0.777541914350235	0.777541914350235	-0.304255531702266	-0.540898723026251	0.439480212458829	0.371867872080547	-0.845154254728517	0.304255531702266	-0.676123403782813	0.777541914350235	0.777541914350235	0.845154254728517	-0.371867872080547	-0.540898723026251	0.777541914350235	-0.371867872080547	-0.270449361513125	0.371867872080547	-0.777541914350235	-0.371867872080547	-0.676123403782813	0.540898723026251	0.540898723026251	0.777541914350235	-0.676123403782813	-0.439480212458829	0.371867872080547
Cluster-3484.60435	0.880406274042429	-0.758970925898645	0.819688599970537	-0.455382555539187	-0.758970925898645	-0.698253251826754	-0.880406274042429	-0.758970925898645	0.819688599970537	-0.698253251826754	0.212511859251621	-0.819688599970537	0.94112394811432	-0.880406274042429	-0.880406274042429	-0.880406274042429	-0.698253251826754	-0.880406274042429	-0.880406274042429	-0.819688599970537	-0.880406274042429	-0.758970925898645	-0.758970925898645	-0.698253251826754	0.57681790368297	0.94112394811432	-0.758970925898645	-0.94112394811432	0.698253251826754	-0.758970925898645	0.698253251826754	-0.94112394811432	-0.698253251826754	-0.758970925898645	0.758970925898645	0.758970925898645	-0.698253251826754	0.880406274042429	0.819688599970537	-0.698253251826754	0.698253251826754	0.698253251826754	0.880406274042429	-0.758970925898645	-0.880406274042429	-0.94112394811432	0.94112394811432	0.880406274042429	-0.758970925898645
Cluster-3484.48719	0.94112394811432	-0.819688599970537	0.758970925898645	-0.57681790368297	-0.698253251826754	-0.758970925898645	-0.94112394811432	-0.698253251826754	0.758970925898645	-0.758970925898645	0.394664881467296	-0.758970925898645	0.880406274042429	-0.94112394811432	-0.758970925898645	-0.758970925898645	-0.758970925898645	-0.758970925898645	-0.94112394811432	-0.758970925898645	-0.94112394811432	-0.819688599970537	-0.698253251826754	-0.758970925898645	0.455382555539187	0.880406274042429	-0.698253251826754	-0.880406274042429	0.758970925898645	-0.819688599970537	0.758970925898645	-0.880406274042429	-0.758970925898645	-0.698253251826754	0.880406274042429	0.698253251826754	-0.758970925898645	0.94112394811432	0.758970925898645	-0.758970925898645	0.758970925898645	0.758970925898645	0.94112394811432	-0.698253251826754	-0.94112394811432	-0.880406274042429	0.880406274042429	0.758970925898645	-0.698253251826754
Cluster-3484.63959	-0.777541914350235	0.845154254728517	-0.270449361513125	0.777541914350235	0.371867872080547	0.371867872080547	0.540898723026251	0.540898723026251	-0.50709255283711	0.777541914350235	-0.676123403782813	0.135224680756563	-0.439480212458829	0.371867872080547	0.676123403782813	0.777541914350235	0.777541914350235	0.676123403782813	0.777541914350235	0.135224680756563	0.540898723026251	0.270449361513125	0.439480212458829	0.439480212458829	-0.135224680756563	-0.371867872080547	0.777541914350235	0.540898723026251	-0.676123403782813	0.135224680756563	-0.845154254728517	0.439480212458829	0.439480212458829	0.676123403782813	-0.540898723026251	-0.371867872080547	0.439480212458829	-0.540898723026251	-0.777541914350235	0.540898723026251	-0.439480212458829	-0.540898723026251	-0.845154254728517	0.371867872080547	0.371867872080547	0.439480212458829	-0.845154254728517	-0.777541914350235	0.540898723026251
Cluster-3484.47512	0.676123403782813	-0.50709255283711	0.270449361513125	-0.777541914350235	-0.540898723026251	-0.777541914350235	-0.676123403782813	-0.540898723026251	0.270449361513125	-0.777541914350235	0.777541914350235	-0.270449361513125	0.439480212458829	-0.676123403782813	-0.371867872080547	-0.371867872080547	-0.777541914350235	-0.371867872080547	-0.676123403782813	-0.270449361513125	-0.676123403782813	-0.50709255283711	-0.540898723026251	-0.777541914350235	0.304255531702266	0.439480212458829	-0.540898723026251	-0.439480212458829	0.777541914350235	-0.50709255283711	0.777541914350235	-0.439480212458829	-0.777541914350235	-0.540898723026251	0.845154254728517	0.540898723026251	-0.777541914350235	0.676123403782813	0.270449361513125	-0.777541914350235	0.777541914350235	0.777541914350235	0.676123403782813	-0.540898723026251	-0.676123403782813	-0.439480212458829	0.439480212458829	0.371867872080547	-0.540898723026251
Cluster-3484.58590	0.676123403782813	-0.50709255283711	0.270449361513125	-0.777541914350235	-0.540898723026251	-0.777541914350235	-0.676123403782813	-0.540898723026251	0.270449361513125	-0.777541914350235	0.777541914350235	-0.270449361513125	0.439480212458829	-0.676123403782813	-0.371867872080547	-0.371867872080547	-0.777541914350235	-0.371867872080547	-0.676123403782813	-0.270449361513125	-0.676123403782813	-0.50709255283711	-0.540898723026251	-0.777541914350235	0.304255531702266	0.439480212458829	-0.540898723026251	-0.439480212458829	0.777541914350235	-0.50709255283711	0.777541914350235	-0.439480212458829	-0.777541914350235	-0.540898723026251	0.845154254728517	0.540898723026251	-0.777541914350235	0.676123403782813	0.270449361513125	-0.777541914350235	0.777541914350235	0.777541914350235	0.676123403782813	-0.540898723026251	-0.676123403782813	-0.439480212458829	0.439480212458829	0.371867872080547	-0.540898723026251
Cluster-3484.22541	-0.758970925898645	0.698253251826754	-0.758970925898645	0.57681790368297	0.758970925898645	0.758970925898645	0.698253251826754	0.698253251826754	-0.819688599970537	0.758970925898645	-0.57681790368297	0.516100229611079	-0.880406274042429	0.758970925898645	0.94112394811432	0.758970925898645	0.758970925898645	0.94112394811432	0.758970925898645	0.516100229611079	0.698253251826754	0.758970925898645	0.880406274042429	0.880406274042429	-0.516100229611079	-0.758970925898645	0.758970925898645	0.698253251826754	-0.94112394811432	0.516100229611079	-0.880406274042429	0.880406274042429	0.880406274042429	0.94112394811432	-0.698253251826754	-0.758970925898645	0.880406274042429	-0.698253251826754	-0.57681790368297	0.698253251826754	-0.880406274042429	-0.698253251826754	-0.880406274042429	0.758970925898645	0.758970925898645	0.880406274042429	-0.880406274042429	-0.758970925898645	0.698253251826754
Cluster-3484.74030	0.94112394811432	-0.819688599970537	0.758970925898645	-0.57681790368297	-0.698253251826754	-0.758970925898645	-0.94112394811432	-0.698253251826754	0.758970925898645	-0.758970925898645	0.394664881467296	-0.758970925898645	0.880406274042429	-0.94112394811432	-0.758970925898645	-0.758970925898645	-0.758970925898645	-0.758970925898645	-0.94112394811432	-0.758970925898645	-0.94112394811432	-0.819688599970537	-0.698253251826754	-0.758970925898645	0.455382555539187	0.880406274042429	-0.698253251826754	-0.880406274042429	0.758970925898645	-0.819688599970537	0.758970925898645	-0.880406274042429	-0.758970925898645	-0.698253251826754	0.880406274042429	0.698253251826754	-0.758970925898645	0.94112394811432	0.758970925898645	-0.758970925898645	0.758970925898645	0.758970925898645	0.94112394811432	-0.698253251826754	-0.94112394811432	-0.880406274042429	0.880406274042429	0.758970925898645	-0.698253251826754
Cluster-3484.71729	-0.439480212458829	0.50709255283711	-0.777541914350235	0.270449361513125	0.540898723026251	0.540898723026251	0.371867872080547	0.371867872080547	-0.845154254728517	0.439480212458829	-0.50709255283711	0.304255531702266	-0.777541914350235	0.540898723026251	0.845154254728517	0.439480212458829	0.439480212458829	0.845154254728517	0.439480212458829	0.304255531702266	0.371867872080547	0.777541914350235	0.777541914350235	0.777541914350235	-0.304255531702266	-0.540898723026251	0.439480212458829	0.371867872080547	-0.845154254728517	0.304255531702266	-0.676123403782813	0.777541914350235	0.777541914350235	0.845154254728517	-0.371867872080547	-0.540898723026251	0.777541914350235	-0.371867872080547	-0.270449361513125	0.371867872080547	-0.777541914350235	-0.371867872080547	-0.676123403782813	0.540898723026251	0.540898723026251	0.777541914350235	-0.676123403782813	-0.439480212458829	0.371867872080547
Cluster-3484.40787	0.94112394811432	-0.819688599970537	0.758970925898645	-0.57681790368297	-0.698253251826754	-0.758970925898645	-0.94112394811432	-0.698253251826754	0.758970925898645	-0.758970925898645	0.394664881467296	-0.758970925898645	0.880406274042429	-0.94112394811432	-0.758970925898645	-0.758970925898645	-0.758970925898645	-0.758970925898645	-0.94112394811432	-0.758970925898645	-0.94112394811432	-0.819688599970537	-0.698253251826754	-0.758970925898645	0.455382555539187	0.880406274042429	-0.698253251826754	-0.880406274042429	0.758970925898645	-0.819688599970537	0.758970925898645	-0.880406274042429	-0.758970925898645	-0.698253251826754	0.880406274042429	0.698253251826754	-0.758970925898645	0.94112394811432	0.758970925898645	-0.758970925898645	0.758970925898645	0.758970925898645	0.94112394811432	-0.698253251826754	-0.94112394811432	-0.880406274042429	0.880406274042429	0.758970925898645	-0.698253251826754
Cluster-3484.40511	-0.676123403782813	0.270449361513125	-0.304255531702266	0.50709255283711	0.777541914350235	0.777541914350235	0.845154254728517	0.845154254728517	-0.135224680756563	0.676123403782813	-0.0338061701891407	0.777541914350235	-0.540898723026251	0.777541914350235	0.371867872080547	0.676123403782813	0.676123403782813	0.371867872080547	0.676123403782813	0.777541914350235	0.845154254728517	0.304255531702266	0.540898723026251	0.540898723026251	-0.777541914350235	-0.777541914350235	0.676123403782813	0.845154254728517	-0.371867872080547	0.777541914350235	-0.439480212458829	0.540898723026251	0.540898723026251	0.371867872080547	-0.845154254728517	-0.777541914350235	0.540898723026251	-0.845154254728517	-0.50709255283711	0.845154254728517	-0.540898723026251	-0.845154254728517	-0.439480212458829	0.777541914350235	0.777541914350235	0.540898723026251	-0.439480212458829	-0.676123403782813	0.845154254728517
Cluster-3484.66013	0.94112394811432	-0.819688599970537	0.758970925898645	-0.57681790368297	-0.698253251826754	-0.758970925898645	-0.94112394811432	-0.698253251826754	0.758970925898645	-0.758970925898645	0.394664881467296	-0.758970925898645	0.880406274042429	-0.94112394811432	-0.758970925898645	-0.758970925898645	-0.758970925898645	-0.758970925898645	-0.94112394811432	-0.758970925898645	-0.94112394811432	-0.819688599970537	-0.698253251826754	-0.758970925898645	0.455382555539187	0.880406274042429	-0.698253251826754	-0.880406274042429	0.758970925898645	-0.819688599970537	0.758970925898645	-0.880406274042429	-0.758970925898645	-0.698253251826754	0.880406274042429	0.698253251826754	-0.758970925898645	0.94112394811432	0.758970925898645	-0.758970925898645	0.758970925898645	0.758970925898645	0.94112394811432	-0.698253251826754	-0.94112394811432	-0.880406274042429	0.880406274042429	0.758970925898645	-0.698253251826754
Cluster-3484.62320	-0.540898723026251	0.135224680756563	-0.50709255283711	0.304255531702266	0.845154254728517	0.845154254728517	0.777541914350235	0.777541914350235	-0.270449361513125	0.540898723026251	0.0338061701891407	0.845154254728517	-0.676123403782813	0.845154254728517	0.439480212458829	0.540898723026251	0.540898723026251	0.439480212458829	0.540898723026251	0.845154254728517	0.777541914350235	0.50709255283711	0.676123403782813	0.676123403782813	-0.845154254728517	-0.845154254728517	0.540898723026251	0.777541914350235	-0.439480212458829	0.845154254728517	-0.371867872080547	0.676123403782813	0.676123403782813	0.439480212458829	-0.777541914350235	-0.845154254728517	0.676123403782813	-0.777541914350235	-0.304255531702266	0.777541914350235	-0.676123403782813	-0.777541914350235	-0.371867872080547	0.845154254728517	0.845154254728517	0.676123403782813	-0.371867872080547	-0.540898723026251	0.777541914350235
Cluster-3484.37078	0.94112394811432	-0.819688599970537	0.758970925898645	-0.57681790368297	-0.698253251826754	-0.758970925898645	-0.94112394811432	-0.698253251826754	0.758970925898645	-0.758970925898645	0.394664881467296	-0.758970925898645	0.880406274042429	-0.94112394811432	-0.758970925898645	-0.758970925898645	-0.758970925898645	-0.758970925898645	-0.94112394811432	-0.758970925898645	-0.94112394811432	-0.819688599970537	-0.698253251826754	-0.758970925898645	0.455382555539187	0.880406274042429	-0.698253251826754	-0.880406274042429	0.758970925898645	-0.819688599970537	0.758970925898645	-0.880406274042429	-0.758970925898645	-0.698253251826754	0.880406274042429	0.698253251826754	-0.758970925898645	0.94112394811432	0.758970925898645	-0.758970925898645	0.758970925898645	0.758970925898645	0.94112394811432	-0.698253251826754	-0.94112394811432	-0.880406274042429	0.880406274042429	0.758970925898645	-0.698253251826754
Cluster-3484.34248	0.845154254728517	-0.845154254728517	0.777541914350235	-0.270449361513125	-0.371867872080547	-0.439480212458829	-0.845154254728517	-0.371867872080547	0.777541914350235	-0.439480212458829	0.101418510567422	-0.777541914350235	0.777541914350235	-0.845154254728517	-0.540898723026251	-0.540898723026251	-0.439480212458829	-0.540898723026251	-0.845154254728517	-0.777541914350235	-0.845154254728517	-0.845154254728517	-0.371867872080547	-0.439480212458829	0.135224680756563	0.777541914350235	-0.371867872080547	-0.777541914350235	0.439480212458829	-0.845154254728517	0.439480212458829	-0.777541914350235	-0.439480212458829	-0.371867872080547	0.676123403782813	0.371867872080547	-0.439480212458829	0.845154254728517	0.777541914350235	-0.439480212458829	0.439480212458829	0.439480212458829	0.845154254728517	-0.371867872080547	-0.845154254728517	-0.777541914350235	0.777541914350235	0.540898723026251	-0.371867872080547
Cluster-3484.33573	0.94112394811432	-0.819688599970537	0.758970925898645	-0.57681790368297	-0.698253251826754	-0.758970925898645	-0.94112394811432	-0.698253251826754	0.758970925898645	-0.758970925898645	0.394664881467296	-0.758970925898645	0.880406274042429	-0.94112394811432	-0.758970925898645	-0.758970925898645	-0.758970925898645	-0.758970925898645	-0.94112394811432	-0.758970925898645	-0.94112394811432	-0.819688599970537	-0.698253251826754	-0.758970925898645	0.455382555539187	0.880406274042429	-0.698253251826754	-0.880406274042429	0.758970925898645	-0.819688599970537	0.758970925898645	-0.880406274042429	-0.758970925898645	-0.698253251826754	0.880406274042429	0.698253251826754	-0.758970925898645	0.94112394811432	0.758970925898645	-0.758970925898645	0.758970925898645	0.758970925898645	0.94112394811432	-0.698253251826754	-0.94112394811432	-0.880406274042429	0.880406274042429	0.758970925898645	-0.698253251826754
Cluster-3484.64360	0.758970925898645	-0.57681790368297	0.698253251826754	-0.516100229611079	-0.880406274042429	-0.758970925898645	-0.758970925898645	-0.880406274042429	0.698253251826754	-0.758970925898645	0.273229533323512	-0.698253251826754	0.880406274042429	-0.758970925898645	-0.94112394811432	-0.94112394811432	-0.758970925898645	-0.94112394811432	-0.758970925898645	-0.698253251826754	-0.758970925898645	-0.57681790368297	-0.880406274042429	-0.758970925898645	0.758970925898645	0.880406274042429	-0.880406274042429	-0.880406274042429	0.758970925898645	-0.57681790368297	0.758970925898645	-0.880406274042429	-0.758970925898645	-0.880406274042429	0.698253251826754	0.880406274042429	-0.758970925898645	0.758970925898645	0.698253251826754	-0.758970925898645	0.758970925898645	0.758970925898645	0.758970925898645	-0.880406274042429	-0.758970925898645	-0.880406274042429	0.880406274042429	0.94112394811432	-0.880406274042429
Cluster-3484.13013	-0.540898723026251	0.135224680756563	-0.50709255283711	0.304255531702266	0.845154254728517	0.845154254728517	0.777541914350235	0.777541914350235	-0.270449361513125	0.540898723026251	0.0338061701891407	0.845154254728517	-0.676123403782813	0.845154254728517	0.439480212458829	0.540898723026251	0.540898723026251	0.439480212458829	0.540898723026251	0.845154254728517	0.777541914350235	0.50709255283711	0.676123403782813	0.676123403782813	-0.845154254728517	-0.845154254728517	0.540898723026251	0.777541914350235	-0.439480212458829	0.845154254728517	-0.371867872080547	0.676123403782813	0.676123403782813	0.439480212458829	-0.777541914350235	-0.845154254728517	0.676123403782813	-0.777541914350235	-0.304255531702266	0.777541914350235	-0.676123403782813	-0.777541914350235	-0.371867872080547	0.845154254728517	0.845154254728517	0.676123403782813	-0.371867872080547	-0.540898723026251	0.777541914350235
Cluster-3484.36310	0.94112394811432	-0.819688599970537	0.758970925898645	-0.57681790368297	-0.698253251826754	-0.758970925898645	-0.94112394811432	-0.698253251826754	0.758970925898645	-0.758970925898645	0.394664881467296	-0.758970925898645	0.880406274042429	-0.94112394811432	-0.758970925898645	-0.758970925898645	-0.758970925898645	-0.758970925898645	-0.94112394811432	-0.758970925898645	-0.94112394811432	-0.819688599970537	-0.698253251826754	-0.758970925898645	0.455382555539187	0.880406274042429	-0.698253251826754	-0.880406274042429	0.758970925898645	-0.819688599970537	0.758970925898645	-0.880406274042429	-0.758970925898645	-0.698253251826754	0.880406274042429	0.698253251826754	-0.758970925898645	0.94112394811432	0.758970925898645	-0.758970925898645	0.758970925898645	0.758970925898645	0.94112394811432	-0.698253251826754	-0.94112394811432	-0.880406274042429	0.880406274042429	0.758970925898645	-0.698253251826754
Cluster-3484.45273	-0.540898723026251	0.135224680756563	-0.50709255283711	0.304255531702266	0.845154254728517	0.845154254728517	0.777541914350235	0.777541914350235	-0.270449361513125	0.540898723026251	0.0338061701891407	0.845154254728517	-0.676123403782813	0.845154254728517	0.439480212458829	0.540898723026251	0.540898723026251	0.439480212458829	0.540898723026251	0.845154254728517	0.777541914350235	0.50709255283711	0.676123403782813	0.676123403782813	-0.845154254728517	-0.845154254728517	0.540898723026251	0.777541914350235	-0.439480212458829	0.845154254728517	-0.371867872080547	0.676123403782813	0.676123403782813	0.439480212458829	-0.777541914350235	-0.845154254728517	0.676123403782813	-0.777541914350235	-0.304255531702266	0.777541914350235	-0.676123403782813	-0.777541914350235	-0.371867872080547	0.845154254728517	0.845154254728517	0.676123403782813	-0.371867872080547	-0.540898723026251	0.777541914350235
Cluster-3484.48525	0.371867872080547	-0.135224680756563	0.304255531702266	-0.50709255283711	-0.845154254728517	-0.676123403782813	-0.371867872080547	-0.845154254728517	0.304255531702266	-0.676123403782813	0.338061701891407	-0.304255531702266	0.540898723026251	-0.371867872080547	-0.777541914350235	-0.777541914350235	-0.676123403782813	-0.777541914350235	-0.371867872080547	-0.304255531702266	-0.371867872080547	-0.135224680756563	-0.845154254728517	-0.676123403782813	0.845154254728517	0.540898723026251	-0.845154254728517	-0.540898723026251	0.676123403782813	-0.135224680756563	0.676123403782813	-0.540898723026251	-0.676123403782813	-0.845154254728517	0.439480212458829	0.845154254728517	-0.676123403782813	0.371867872080547	0.304255531702266	-0.676123403782813	0.676123403782813	0.676123403782813	0.371867872080547	-0.845154254728517	-0.371867872080547	-0.540898723026251	0.540898723026251	0.777541914350235	-0.845154254728517
Cluster-275725.0	-0.845154254728517	0.777541914350235	-0.135224680756563	0.845154254728517	0.439480212458829	0.439480212458829	0.676123403782813	0.676123403782813	-0.304255531702266	0.845154254728517	-0.540898723026251	0.270449361513125	-0.371867872080547	0.439480212458829	0.540898723026251	0.845154254728517	0.845154254728517	0.540898723026251	0.845154254728517	0.270449361513125	0.676123403782813	0.135224680756563	0.371867872080547	0.371867872080547	-0.270449361513125	-0.439480212458829	0.845154254728517	0.676123403782813	-0.540898723026251	0.270449361513125	-0.777541914350235	0.371867872080547	0.371867872080547	0.540898723026251	-0.676123403782813	-0.439480212458829	0.371867872080547	-0.676123403782813	-0.845154254728517	0.676123403782813	-0.371867872080547	-0.676123403782813	-0.777541914350235	0.439480212458829	0.439480212458829	0.371867872080547	-0.777541914350235	-0.845154254728517	0.676123403782813
Cluster-3484.33804	-0.371867872080547	0.304255531702266	-0.845154254728517	0.135224680756563	0.676123403782813	0.676123403782813	0.439480212458829	0.439480212458829	-0.777541914350235	0.371867872080547	-0.304255531702266	0.50709255283711	-0.845154254728517	0.676123403782813	0.777541914350235	0.371867872080547	0.371867872080547	0.777541914350235	0.371867872080547	0.50709255283711	0.439480212458829	0.845154254728517	0.845154254728517	0.845154254728517	-0.50709255283711	-0.676123403782813	0.371867872080547	0.439480212458829	-0.777541914350235	0.50709255283711	-0.540898723026251	0.845154254728517	0.845154254728517	0.777541914350235	-0.439480212458829	-0.676123403782813	0.845154254728517	-0.439480212458829	-0.135224680756563	0.439480212458829	-0.845154254728517	-0.439480212458829	-0.540898723026251	0.676123403782813	0.676123403782813	0.845154254728517	-0.540898723026251	-0.371867872080547	0.439480212458829
Cluster-3484.42809	-0.676123403782813	0.270449361513125	-0.304255531702266	0.50709255283711	0.777541914350235	0.777541914350235	0.845154254728517	0.845154254728517	-0.135224680756563	0.676123403782813	-0.0338061701891407	0.777541914350235	-0.540898723026251	0.777541914350235	0.371867872080547	0.676123403782813	0.676123403782813	0.371867872080547	0.676123403782813	0.777541914350235	0.845154254728517	0.304255531702266	0.540898723026251	0.540898723026251	-0.777541914350235	-0.777541914350235	0.676123403782813	0.845154254728517	-0.371867872080547	0.777541914350235	-0.439480212458829	0.540898723026251	0.540898723026251	0.371867872080547	-0.845154254728517	-0.777541914350235	0.540898723026251	-0.845154254728517	-0.50709255283711	0.845154254728517	-0.540898723026251	-0.845154254728517	-0.439480212458829	0.777541914350235	0.777541914350235	0.540898723026251	-0.439480212458829	-0.676123403782813	0.845154254728517
Cluster-3484.51876	0.880406274042429	-0.698253251826754	0.57681790368297	-0.758970925898645	-0.758970925898645	-0.880406274042429	-0.880406274042429	-0.758970925898645	0.57681790368297	-0.880406274042429	0.637535577754862	-0.57681790368297	0.758970925898645	-0.880406274042429	-0.698253251826754	-0.698253251826754	-0.880406274042429	-0.698253251826754	-0.880406274042429	-0.57681790368297	-0.880406274042429	-0.698253251826754	-0.758970925898645	-0.880406274042429	0.516100229611079	0.758970925898645	-0.758970925898645	-0.758970925898645	0.880406274042429	-0.698253251826754	0.880406274042429	-0.758970925898645	-0.880406274042429	-0.758970925898645	0.94112394811432	0.758970925898645	-0.880406274042429	0.880406274042429	0.57681790368297	-0.880406274042429	0.880406274042429	0.880406274042429	0.880406274042429	-0.758970925898645	-0.880406274042429	-0.758970925898645	0.758970925898645	0.698253251826754	-0.758970925898645
Cluster-3484.58196	0.94112394811432	-0.819688599970537	0.758970925898645	-0.57681790368297	-0.698253251826754	-0.758970925898645	-0.94112394811432	-0.698253251826754	0.758970925898645	-0.758970925898645	0.394664881467296	-0.758970925898645	0.880406274042429	-0.94112394811432	-0.758970925898645	-0.758970925898645	-0.758970925898645	-0.758970925898645	-0.94112394811432	-0.758970925898645	-0.94112394811432	-0.819688599970537	-0.698253251826754	-0.758970925898645	0.455382555539187	0.880406274042429	-0.698253251826754	-0.880406274042429	0.758970925898645	-0.819688599970537	0.758970925898645	-0.880406274042429	-0.758970925898645	-0.698253251826754	0.880406274042429	0.698253251826754	-0.758970925898645	0.94112394811432	0.758970925898645	-0.758970925898645	0.758970925898645	0.758970925898645	0.94112394811432	-0.698253251826754	-0.94112394811432	-0.880406274042429	0.880406274042429	0.758970925898645	-0.698253251826754
Cluster-3484.24968	0.94112394811432	-0.819688599970537	0.758970925898645	-0.57681790368297	-0.698253251826754	-0.758970925898645	-0.94112394811432	-0.698253251826754	0.758970925898645	-0.758970925898645	0.394664881467296	-0.758970925898645	0.880406274042429	-0.94112394811432	-0.758970925898645	-0.758970925898645	-0.758970925898645	-0.758970925898645	-0.94112394811432	-0.758970925898645	-0.94112394811432	-0.819688599970537	-0.698253251826754	-0.758970925898645	0.455382555539187	0.880406274042429	-0.698253251826754	-0.880406274042429	0.758970925898645	-0.819688599970537	0.758970925898645	-0.880406274042429	-0.758970925898645	-0.698253251826754	0.880406274042429	0.698253251826754	-0.758970925898645	0.94112394811432	0.758970925898645	-0.758970925898645	0.758970925898645	0.758970925898645	0.94112394811432	-0.698253251826754	-0.94112394811432	-0.880406274042429	0.880406274042429	0.758970925898645	-0.698253251826754
Cluster-3484.63399	-0.439480212458829	0.50709255283711	-0.777541914350235	0.270449361513125	0.540898723026251	0.540898723026251	0.371867872080547	0.371867872080547	-0.845154254728517	0.439480212458829	-0.50709255283711	0.304255531702266	-0.777541914350235	0.540898723026251	0.845154254728517	0.439480212458829	0.439480212458829	0.845154254728517	0.439480212458829	0.304255531702266	0.371867872080547	0.777541914350235	0.777541914350235	0.777541914350235	-0.304255531702266	-0.540898723026251	0.439480212458829	0.371867872080547	-0.845154254728517	0.304255531702266	-0.676123403782813	0.777541914350235	0.777541914350235	0.845154254728517	-0.371867872080547	-0.540898723026251	0.777541914350235	-0.371867872080547	-0.270449361513125	0.371867872080547	-0.777541914350235	-0.371867872080547	-0.676123403782813	0.540898723026251	0.540898723026251	0.777541914350235	-0.676123403782813	-0.439480212458829	0.371867872080547
Cluster-3484.62458	-0.371867872080547	0.304255531702266	-0.845154254728517	0.135224680756563	0.676123403782813	0.676123403782813	0.439480212458829	0.439480212458829	-0.777541914350235	0.371867872080547	-0.304255531702266	0.50709255283711	-0.845154254728517	0.676123403782813	0.777541914350235	0.371867872080547	0.371867872080547	0.777541914350235	0.371867872080547	0.50709255283711	0.439480212458829	0.845154254728517	0.845154254728517	0.845154254728517	-0.50709255283711	-0.676123403782813	0.371867872080547	0.439480212458829	-0.777541914350235	0.50709255283711	-0.540898723026251	0.845154254728517	0.845154254728517	0.777541914350235	-0.439480212458829	-0.676123403782813	0.845154254728517	-0.439480212458829	-0.135224680756563	0.439480212458829	-0.845154254728517	-0.439480212458829	-0.540898723026251	0.676123403782813	0.676123403782813	0.845154254728517	-0.540898723026251	-0.371867872080547	0.439480212458829
Cluster-3484.36440	-0.777541914350235	0.845154254728517	-0.270449361513125	0.777541914350235	0.371867872080547	0.371867872080547	0.540898723026251	0.540898723026251	-0.50709255283711	0.777541914350235	-0.676123403782813	0.135224680756563	-0.439480212458829	0.371867872080547	0.676123403782813	0.777541914350235	0.777541914350235	0.676123403782813	0.777541914350235	0.135224680756563	0.540898723026251	0.270449361513125	0.439480212458829	0.439480212458829	-0.135224680756563	-0.371867872080547	0.777541914350235	0.540898723026251	-0.676123403782813	0.135224680756563	-0.845154254728517	0.439480212458829	0.439480212458829	0.676123403782813	-0.540898723026251	-0.371867872080547	0.439480212458829	-0.540898723026251	-0.777541914350235	0.540898723026251	-0.439480212458829	-0.540898723026251	-0.845154254728517	0.371867872080547	0.371867872080547	0.439480212458829	-0.845154254728517	-0.777541914350235	0.540898723026251
Cluster-3484.35813	0.777541914350235	-0.777541914350235	0.845154254728517	-0.135224680756563	-0.439480212458829	-0.371867872080547	-0.777541914350235	-0.439480212458829	0.845154254728517	-0.371867872080547	-0.101418510567422	-0.845154254728517	0.845154254728517	-0.777541914350235	-0.676123403782813	-0.676123403782813	-0.371867872080547	-0.676123403782813	-0.777541914350235	-0.845154254728517	-0.777541914350235	-0.777541914350235	-0.439480212458829	-0.371867872080547	0.270449361513125	0.845154254728517	-0.439480212458829	-0.845154254728517	0.371867872080547	-0.777541914350235	0.371867872080547	-0.845154254728517	-0.371867872080547	-0.439480212458829	0.540898723026251	0.439480212458829	-0.371867872080547	0.777541914350235	0.845154254728517	-0.371867872080547	0.371867872080547	0.371867872080547	0.777541914350235	-0.439480212458829	-0.777541914350235	-0.845154254728517	0.845154254728517	0.676123403782813	-0.439480212458829
Cluster-3484.62131	-0.698253251826754	0.516100229611079	-0.819688599970537	0.455382555539187	0.880406274042429	0.880406274042429	0.758970925898645	0.758970925898645	-0.758970925898645	0.698253251826754	-0.394664881467296	0.698253251826754	-0.94112394811432	0.880406274042429	0.880406274042429	0.698253251826754	0.698253251826754	0.880406274042429	0.698253251826754	0.698253251826754	0.758970925898645	0.819688599970537	0.94112394811432	0.94112394811432	-0.698253251826754	-0.880406274042429	0.698253251826754	0.758970925898645	-0.880406274042429	0.698253251826754	-0.758970925898645	0.94112394811432	0.94112394811432	0.880406274042429	-0.758970925898645	-0.880406274042429	0.94112394811432	-0.758970925898645	-0.455382555539187	0.758970925898645	-0.94112394811432	-0.758970925898645	-0.758970925898645	0.880406274042429	0.880406274042429	0.94112394811432	-0.758970925898645	-0.698253251826754	0.758970925898645
Cluster-267713.0	-0.758970925898645	0.698253251826754	-0.758970925898645	0.57681790368297	0.758970925898645	0.758970925898645	0.698253251826754	0.698253251826754	-0.819688599970537	0.758970925898645	-0.57681790368297	0.516100229611079	-0.880406274042429	0.758970925898645	0.94112394811432	0.758970925898645	0.758970925898645	0.94112394811432	0.758970925898645	0.516100229611079	0.698253251826754	0.758970925898645	0.880406274042429	0.880406274042429	-0.516100229611079	-0.758970925898645	0.758970925898645	0.698253251826754	-0.94112394811432	0.516100229611079	-0.880406274042429	0.880406274042429	0.880406274042429	0.94112394811432	-0.698253251826754	-0.758970925898645	0.880406274042429	-0.698253251826754	-0.57681790368297	0.698253251826754	-0.880406274042429	-0.698253251826754	-0.880406274042429	0.758970925898645	0.758970925898645	0.880406274042429	-0.880406274042429	-0.758970925898645	0.698253251826754
Cluster-3484.74739	-0.845154254728517	0.777541914350235	-0.135224680756563	0.845154254728517	0.439480212458829	0.439480212458829	0.676123403782813	0.676123403782813	-0.304255531702266	0.845154254728517	-0.540898723026251	0.270449361513125	-0.371867872080547	0.439480212458829	0.540898723026251	0.845154254728517	0.845154254728517	0.540898723026251	0.845154254728517	0.270449361513125	0.676123403782813	0.135224680756563	0.371867872080547	0.371867872080547	-0.270449361513125	-0.439480212458829	0.845154254728517	0.676123403782813	-0.540898723026251	0.270449361513125	-0.777541914350235	0.371867872080547	0.371867872080547	0.540898723026251	-0.676123403782813	-0.439480212458829	0.371867872080547	-0.676123403782813	-0.845154254728517	0.676123403782813	-0.371867872080547	-0.676123403782813	-0.777541914350235	0.439480212458829	0.439480212458829	0.371867872080547	-0.777541914350235	-0.845154254728517	0.676123403782813
Cluster-3484.49277	0.698253251826754	-0.455382555539187	0.516100229611079	-0.698253251826754	-0.94112394811432	-0.880406274042429	-0.698253251826754	-0.94112394811432	0.516100229611079	-0.880406274042429	0.516100229611079	-0.516100229611079	0.758970925898645	-0.698253251826754	-0.880406274042429	-0.880406274042429	-0.880406274042429	-0.880406274042429	-0.698253251826754	-0.516100229611079	-0.698253251826754	-0.455382555539187	-0.94112394811432	-0.880406274042429	0.819688599970537	0.758970925898645	-0.94112394811432	-0.758970925898645	0.880406274042429	-0.455382555539187	0.880406274042429	-0.758970925898645	-0.880406274042429	-0.94112394811432	0.758970925898645	0.94112394811432	-0.880406274042429	0.698253251826754	0.516100229611079	-0.880406274042429	0.880406274042429	0.880406274042429	0.698253251826754	-0.94112394811432	-0.698253251826754	-0.758970925898645	0.758970925898645	0.880406274042429	-0.94112394811432
Cluster-3484.20567	0.94112394811432	-0.819688599970537	0.758970925898645	-0.57681790368297	-0.698253251826754	-0.758970925898645	-0.94112394811432	-0.698253251826754	0.758970925898645	-0.758970925898645	0.394664881467296	-0.758970925898645	0.880406274042429	-0.94112394811432	-0.758970925898645	-0.758970925898645	-0.758970925898645	-0.758970925898645	-0.94112394811432	-0.758970925898645	-0.94112394811432	-0.819688599970537	-0.698253251826754	-0.758970925898645	0.455382555539187	0.880406274042429	-0.698253251826754	-0.880406274042429	0.758970925898645	-0.819688599970537	0.758970925898645	-0.880406274042429	-0.758970925898645	-0.698253251826754	0.880406274042429	0.698253251826754	-0.758970925898645	0.94112394811432	0.758970925898645	-0.758970925898645	0.758970925898645	0.758970925898645	0.94112394811432	-0.698253251826754	-0.94112394811432	-0.880406274042429	0.880406274042429	0.758970925898645	-0.698253251826754
Cluster-3484.25464	0.676123403782813	-0.50709255283711	0.270449361513125	-0.777541914350235	-0.540898723026251	-0.777541914350235	-0.676123403782813	-0.540898723026251	0.270449361513125	-0.777541914350235	0.777541914350235	-0.270449361513125	0.439480212458829	-0.676123403782813	-0.371867872080547	-0.371867872080547	-0.777541914350235	-0.371867872080547	-0.676123403782813	-0.270449361513125	-0.676123403782813	-0.50709255283711	-0.540898723026251	-0.777541914350235	0.304255531702266	0.439480212458829	-0.540898723026251	-0.439480212458829	0.777541914350235	-0.50709255283711	0.777541914350235	-0.439480212458829	-0.777541914350235	-0.540898723026251	0.845154254728517	0.540898723026251	-0.777541914350235	0.676123403782813	0.270449361513125	-0.777541914350235	0.777541914350235	0.777541914350235	0.676123403782813	-0.540898723026251	-0.676123403782813	-0.439480212458829	0.439480212458829	0.371867872080547	-0.540898723026251
Cluster-3484.65358	0.880406274042429	-0.758970925898645	0.819688599970537	-0.455382555539187	-0.758970925898645	-0.698253251826754	-0.880406274042429	-0.758970925898645	0.819688599970537	-0.698253251826754	0.212511859251621	-0.819688599970537	0.94112394811432	-0.880406274042429	-0.880406274042429	-0.880406274042429	-0.698253251826754	-0.880406274042429	-0.880406274042429	-0.819688599970537	-0.880406274042429	-0.758970925898645	-0.758970925898645	-0.698253251826754	0.57681790368297	0.94112394811432	-0.758970925898645	-0.94112394811432	0.698253251826754	-0.758970925898645	0.698253251826754	-0.94112394811432	-0.698253251826754	-0.758970925898645	0.758970925898645	0.758970925898645	-0.698253251826754	0.880406274042429	0.819688599970537	-0.698253251826754	0.698253251826754	0.698253251826754	0.880406274042429	-0.758970925898645	-0.880406274042429	-0.94112394811432	0.94112394811432	0.880406274042429	-0.758970925898645
Cluster-3484.29633	-0.758970925898645	0.698253251826754	-0.758970925898645	0.57681790368297	0.758970925898645	0.758970925898645	0.698253251826754	0.698253251826754	-0.819688599970537	0.758970925898645	-0.57681790368297	0.516100229611079	-0.880406274042429	0.758970925898645	0.94112394811432	0.758970925898645	0.758970925898645	0.94112394811432	0.758970925898645	0.516100229611079	0.698253251826754	0.758970925898645	0.880406274042429	0.880406274042429	-0.516100229611079	-0.758970925898645	0.758970925898645	0.698253251826754	-0.94112394811432	0.516100229611079	-0.880406274042429	0.880406274042429	0.880406274042429	0.94112394811432	-0.698253251826754	-0.758970925898645	0.880406274042429	-0.698253251826754	-0.57681790368297	0.698253251826754	-0.880406274042429	-0.698253251826754	-0.880406274042429	0.758970925898645	0.758970925898645	0.880406274042429	-0.880406274042429	-0.758970925898645	0.698253251826754
Cluster-3484.54637	-0.540898723026251	0.135224680756563	-0.50709255283711	0.304255531702266	0.845154254728517	0.845154254728517	0.777541914350235	0.777541914350235	-0.270449361513125	0.540898723026251	0.0338061701891407	0.845154254728517	-0.676123403782813	0.845154254728517	0.439480212458829	0.540898723026251	0.540898723026251	0.439480212458829	0.540898723026251	0.845154254728517	0.777541914350235	0.50709255283711	0.676123403782813	0.676123403782813	-0.845154254728517	-0.845154254728517	0.540898723026251	0.777541914350235	-0.439480212458829	0.845154254728517	-0.371867872080547	0.676123403782813	0.676123403782813	0.439480212458829	-0.777541914350235	-0.845154254728517	0.676123403782813	-0.777541914350235	-0.304255531702266	0.777541914350235	-0.676123403782813	-0.777541914350235	-0.371867872080547	0.845154254728517	0.845154254728517	0.676123403782813	-0.371867872080547	-0.540898723026251	0.777541914350235
Cluster-3484.46148	0.94112394811432	-0.819688599970537	0.758970925898645	-0.57681790368297	-0.698253251826754	-0.758970925898645	-0.94112394811432	-0.698253251826754	0.758970925898645	-0.758970925898645	0.394664881467296	-0.758970925898645	0.880406274042429	-0.94112394811432	-0.758970925898645	-0.758970925898645	-0.758970925898645	-0.758970925898645	-0.94112394811432	-0.758970925898645	-0.94112394811432	-0.819688599970537	-0.698253251826754	-0.758970925898645	0.455382555539187	0.880406274042429	-0.698253251826754	-0.880406274042429	0.758970925898645	-0.819688599970537	0.758970925898645	-0.880406274042429	-0.758970925898645	-0.698253251826754	0.880406274042429	0.698253251826754	-0.758970925898645	0.94112394811432	0.758970925898645	-0.758970925898645	0.758970925898645	0.758970925898645	0.94112394811432	-0.698253251826754	-0.94112394811432	-0.880406274042429	0.880406274042429	0.758970925898645	-0.698253251826754
Cluster-3484.64898	-0.777541914350235	0.845154254728517	-0.270449361513125	0.777541914350235	0.371867872080547	0.371867872080547	0.540898723026251	0.540898723026251	-0.50709255283711	0.777541914350235	-0.676123403782813	0.135224680756563	-0.439480212458829	0.371867872080547	0.676123403782813	0.777541914350235	0.777541914350235	0.676123403782813	0.777541914350235	0.135224680756563	0.540898723026251	0.270449361513125	0.439480212458829	0.439480212458829	-0.135224680756563	-0.371867872080547	0.777541914350235	0.540898723026251	-0.676123403782813	0.135224680756563	-0.845154254728517	0.439480212458829	0.439480212458829	0.676123403782813	-0.540898723026251	-0.371867872080547	0.439480212458829	-0.540898723026251	-0.777541914350235	0.540898723026251	-0.439480212458829	-0.540898723026251	-0.845154254728517	0.371867872080547	0.371867872080547	0.439480212458829	-0.845154254728517	-0.777541914350235	0.540898723026251
Cluster-3484.53949	-0.371867872080547	0.304255531702266	-0.845154254728517	0.135224680756563	0.676123403782813	0.676123403782813	0.439480212458829	0.439480212458829	-0.777541914350235	0.371867872080547	-0.304255531702266	0.50709255283711	-0.845154254728517	0.676123403782813	0.777541914350235	0.371867872080547	0.371867872080547	0.777541914350235	0.371867872080547	0.50709255283711	0.439480212458829	0.845154254728517	0.845154254728517	0.845154254728517	-0.50709255283711	-0.676123403782813	0.371867872080547	0.439480212458829	-0.777541914350235	0.50709255283711	-0.540898723026251	0.845154254728517	0.845154254728517	0.777541914350235	-0.439480212458829	-0.676123403782813	0.845154254728517	-0.439480212458829	-0.135224680756563	0.439480212458829	-0.845154254728517	-0.439480212458829	-0.540898723026251	0.676123403782813	0.676123403782813	0.845154254728517	-0.540898723026251	-0.371867872080547	0.439480212458829
Cluster-3484.39354	0.880406274042429	-0.758970925898645	0.819688599970537	-0.455382555539187	-0.758970925898645	-0.698253251826754	-0.880406274042429	-0.758970925898645	0.819688599970537	-0.698253251826754	0.212511859251621	-0.819688599970537	0.94112394811432	-0.880406274042429	-0.880406274042429	-0.880406274042429	-0.698253251826754	-0.880406274042429	-0.880406274042429	-0.819688599970537	-0.880406274042429	-0.758970925898645	-0.758970925898645	-0.698253251826754	0.57681790368297	0.94112394811432	-0.758970925898645	-0.94112394811432	0.698253251826754	-0.758970925898645	0.698253251826754	-0.94112394811432	-0.698253251826754	-0.758970925898645	0.758970925898645	0.758970925898645	-0.698253251826754	0.880406274042429	0.819688599970537	-0.698253251826754	0.698253251826754	0.698253251826754	0.880406274042429	-0.758970925898645	-0.880406274042429	-0.94112394811432	0.94112394811432	0.880406274042429	-0.758970925898645
Cluster-3484.35055	0.94112394811432	-0.819688599970537	0.758970925898645	-0.57681790368297	-0.698253251826754	-0.758970925898645	-0.94112394811432	-0.698253251826754	0.758970925898645	-0.758970925898645	0.394664881467296	-0.758970925898645	0.880406274042429	-0.94112394811432	-0.758970925898645	-0.758970925898645	-0.758970925898645	-0.758970925898645	-0.94112394811432	-0.758970925898645	-0.94112394811432	-0.819688599970537	-0.698253251826754	-0.758970925898645	0.455382555539187	0.880406274042429	-0.698253251826754	-0.880406274042429	0.758970925898645	-0.819688599970537	0.758970925898645	-0.880406274042429	-0.758970925898645	-0.698253251826754	0.880406274042429	0.698253251826754	-0.758970925898645	0.94112394811432	0.758970925898645	-0.758970925898645	0.758970925898645	0.758970925898645	0.94112394811432	-0.698253251826754	-0.94112394811432	-0.880406274042429	0.880406274042429	0.758970925898645	-0.698253251826754
Cluster-3484.39303	0.94112394811432	-0.819688599970537	0.758970925898645	-0.57681790368297	-0.698253251826754	-0.758970925898645	-0.94112394811432	-0.698253251826754	0.758970925898645	-0.758970925898645	0.394664881467296	-0.758970925898645	0.880406274042429	-0.94112394811432	-0.758970925898645	-0.758970925898645	-0.758970925898645	-0.758970925898645	-0.94112394811432	-0.758970925898645	-0.94112394811432	-0.819688599970537	-0.698253251826754	-0.758970925898645	0.455382555539187	0.880406274042429	-0.698253251826754	-0.880406274042429	0.758970925898645	-0.819688599970537	0.758970925898645	-0.880406274042429	-0.758970925898645	-0.698253251826754	0.880406274042429	0.698253251826754	-0.758970925898645	0.94112394811432	0.758970925898645	-0.758970925898645	0.758970925898645	0.758970925898645	0.94112394811432	-0.698253251826754	-0.94112394811432	-0.880406274042429	0.880406274042429	0.758970925898645	-0.698253251826754
Cluster-3484.38763	0.880406274042429	-0.698253251826754	0.57681790368297	-0.758970925898645	-0.758970925898645	-0.880406274042429	-0.880406274042429	-0.758970925898645	0.57681790368297	-0.880406274042429	0.637535577754862	-0.57681790368297	0.758970925898645	-0.880406274042429	-0.698253251826754	-0.698253251826754	-0.880406274042429	-0.698253251826754	-0.880406274042429	-0.57681790368297	-0.880406274042429	-0.698253251826754	-0.758970925898645	-0.880406274042429	0.516100229611079	0.758970925898645	-0.758970925898645	-0.758970925898645	0.880406274042429	-0.698253251826754	0.880406274042429	-0.758970925898645	-0.880406274042429	-0.758970925898645	0.94112394811432	0.758970925898645	-0.880406274042429	0.880406274042429	0.57681790368297	-0.880406274042429	0.880406274042429	0.880406274042429	0.880406274042429	-0.758970925898645	-0.880406274042429	-0.758970925898645	0.758970925898645	0.698253251826754	-0.758970925898645
Cluster-3484.66478	0.880406274042429	-0.758970925898645	0.819688599970537	-0.455382555539187	-0.758970925898645	-0.698253251826754	-0.880406274042429	-0.758970925898645	0.819688599970537	-0.698253251826754	0.212511859251621	-0.819688599970537	0.94112394811432	-0.880406274042429	-0.880406274042429	-0.880406274042429	-0.698253251826754	-0.880406274042429	-0.880406274042429	-0.819688599970537	-0.880406274042429	-0.758970925898645	-0.758970925898645	-0.698253251826754	0.57681790368297	0.94112394811432	-0.758970925898645	-0.94112394811432	0.698253251826754	-0.758970925898645	0.698253251826754	-0.94112394811432	-0.698253251826754	-0.758970925898645	0.758970925898645	0.758970925898645	-0.698253251826754	0.880406274042429	0.819688599970537	-0.698253251826754	0.698253251826754	0.698253251826754	0.880406274042429	-0.758970925898645	-0.880406274042429	-0.94112394811432	0.94112394811432	0.880406274042429	-0.758970925898645
Cluster-3484.37224	-0.758970925898645	0.698253251826754	-0.758970925898645	0.57681790368297	0.758970925898645	0.758970925898645	0.698253251826754	0.698253251826754	-0.819688599970537	0.758970925898645	-0.57681790368297	0.516100229611079	-0.880406274042429	0.758970925898645	0.94112394811432	0.758970925898645	0.758970925898645	0.94112394811432	0.758970925898645	0.516100229611079	0.698253251826754	0.758970925898645	0.880406274042429	0.880406274042429	-0.516100229611079	-0.758970925898645	0.758970925898645	0.698253251826754	-0.94112394811432	0.516100229611079	-0.880406274042429	0.880406274042429	0.880406274042429	0.94112394811432	-0.698253251826754	-0.758970925898645	0.880406274042429	-0.698253251826754	-0.57681790368297	0.698253251826754	-0.880406274042429	-0.698253251826754	-0.880406274042429	0.758970925898645	0.758970925898645	0.880406274042429	-0.880406274042429	-0.758970925898645	0.698253251826754
Cluster-3484.21775	-0.439480212458829	0.50709255283711	-0.777541914350235	0.270449361513125	0.540898723026251	0.540898723026251	0.371867872080547	0.371867872080547	-0.845154254728517	0.439480212458829	-0.50709255283711	0.304255531702266	-0.777541914350235	0.540898723026251	0.845154254728517	0.439480212458829	0.439480212458829	0.845154254728517	0.439480212458829	0.304255531702266	0.371867872080547	0.777541914350235	0.777541914350235	0.777541914350235	-0.304255531702266	-0.540898723026251	0.439480212458829	0.371867872080547	-0.845154254728517	0.304255531702266	-0.676123403782813	0.777541914350235	0.777541914350235	0.845154254728517	-0.371867872080547	-0.540898723026251	0.777541914350235	-0.371867872080547	-0.270449361513125	0.371867872080547	-0.777541914350235	-0.371867872080547	-0.676123403782813	0.540898723026251	0.540898723026251	0.777541914350235	-0.676123403782813	-0.439480212458829	0.371867872080547
Cluster-3484.49073	0.676123403782813	-0.50709255283711	0.270449361513125	-0.777541914350235	-0.540898723026251	-0.777541914350235	-0.676123403782813	-0.540898723026251	0.270449361513125	-0.777541914350235	0.777541914350235	-0.270449361513125	0.439480212458829	-0.676123403782813	-0.371867872080547	-0.371867872080547	-0.777541914350235	-0.371867872080547	-0.676123403782813	-0.270449361513125	-0.676123403782813	-0.50709255283711	-0.540898723026251	-0.777541914350235	0.304255531702266	0.439480212458829	-0.540898723026251	-0.439480212458829	0.777541914350235	-0.50709255283711	0.777541914350235	-0.439480212458829	-0.777541914350235	-0.540898723026251	0.845154254728517	0.540898723026251	-0.777541914350235	0.676123403782813	0.270449361513125	-0.777541914350235	0.777541914350235	0.777541914350235	0.676123403782813	-0.540898723026251	-0.676123403782813	-0.439480212458829	0.439480212458829	0.371867872080547	-0.540898723026251
Cluster-3484.54346	-0.676123403782813	0.270449361513125	-0.304255531702266	0.50709255283711	0.777541914350235	0.777541914350235	0.845154254728517	0.845154254728517	-0.135224680756563	0.676123403782813	-0.0338061701891407	0.777541914350235	-0.540898723026251	0.777541914350235	0.371867872080547	0.676123403782813	0.676123403782813	0.371867872080547	0.676123403782813	0.777541914350235	0.845154254728517	0.304255531702266	0.540898723026251	0.540898723026251	-0.777541914350235	-0.777541914350235	0.676123403782813	0.845154254728517	-0.371867872080547	0.777541914350235	-0.439480212458829	0.540898723026251	0.540898723026251	0.371867872080547	-0.845154254728517	-0.777541914350235	0.540898723026251	-0.845154254728517	-0.50709255283711	0.845154254728517	-0.540898723026251	-0.845154254728517	-0.439480212458829	0.777541914350235	0.777541914350235	0.540898723026251	-0.439480212458829	-0.676123403782813	0.845154254728517
Cluster-3484.38196	0.845154254728517	-0.845154254728517	0.777541914350235	-0.270449361513125	-0.371867872080547	-0.439480212458829	-0.845154254728517	-0.371867872080547	0.777541914350235	-0.439480212458829	0.101418510567422	-0.777541914350235	0.777541914350235	-0.845154254728517	-0.540898723026251	-0.540898723026251	-0.439480212458829	-0.540898723026251	-0.845154254728517	-0.777541914350235	-0.845154254728517	-0.845154254728517	-0.371867872080547	-0.439480212458829	0.135224680756563	0.777541914350235	-0.371867872080547	-0.777541914350235	0.439480212458829	-0.845154254728517	0.439480212458829	-0.777541914350235	-0.439480212458829	-0.371867872080547	0.676123403782813	0.371867872080547	-0.439480212458829	0.845154254728517	0.777541914350235	-0.439480212458829	0.439480212458829	0.439480212458829	0.845154254728517	-0.371867872080547	-0.845154254728517	-0.777541914350235	0.777541914350235	0.540898723026251	-0.371867872080547
Cluster-3484.69705	-0.540898723026251	0.135224680756563	-0.50709255283711	0.304255531702266	0.845154254728517	0.845154254728517	0.777541914350235	0.777541914350235	-0.270449361513125	0.540898723026251	0.0338061701891407	0.845154254728517	-0.676123403782813	0.845154254728517	0.439480212458829	0.540898723026251	0.540898723026251	0.439480212458829	0.540898723026251	0.845154254728517	0.777541914350235	0.50709255283711	0.676123403782813	0.676123403782813	-0.845154254728517	-0.845154254728517	0.540898723026251	0.777541914350235	-0.439480212458829	0.845154254728517	-0.371867872080547	0.676123403782813	0.676123403782813	0.439480212458829	-0.777541914350235	-0.845154254728517	0.676123403782813	-0.777541914350235	-0.304255531702266	0.777541914350235	-0.676123403782813	-0.777541914350235	-0.371867872080547	0.845154254728517	0.845154254728517	0.676123403782813	-0.371867872080547	-0.540898723026251	0.777541914350235
Cluster-3484.66015	-0.94112394811432	0.758970925898645	-0.455382555539187	0.819688599970537	0.758970925898645	0.758970925898645	0.880406274042429	0.880406274042429	-0.516100229611079	0.94112394811432	-0.516100229611079	0.57681790368297	-0.698253251826754	0.758970925898645	0.758970925898645	0.94112394811432	0.94112394811432	0.758970925898645	0.94112394811432	0.57681790368297	0.880406274042429	0.455382555539187	0.698253251826754	0.698253251826754	-0.57681790368297	-0.758970925898645	0.94112394811432	0.880406274042429	-0.758970925898645	0.57681790368297	-0.880406274042429	0.698253251826754	0.698253251826754	0.758970925898645	-0.880406274042429	-0.758970925898645	0.698253251826754	-0.880406274042429	-0.819688599970537	0.880406274042429	-0.698253251826754	-0.880406274042429	-0.880406274042429	0.758970925898645	0.758970925898645	0.698253251826754	-0.880406274042429	-0.94112394811432	0.880406274042429
Cluster-3484.47918	-0.371867872080547	0.304255531702266	-0.845154254728517	0.135224680756563	0.676123403782813	0.676123403782813	0.439480212458829	0.439480212458829	-0.777541914350235	0.371867872080547	-0.304255531702266	0.50709255283711	-0.845154254728517	0.676123403782813	0.777541914350235	0.371867872080547	0.371867872080547	0.777541914350235	0.371867872080547	0.50709255283711	0.439480212458829	0.845154254728517	0.845154254728517	0.845154254728517	-0.50709255283711	-0.676123403782813	0.371867872080547	0.439480212458829	-0.777541914350235	0.50709255283711	-0.540898723026251	0.845154254728517	0.845154254728517	0.777541914350235	-0.439480212458829	-0.676123403782813	0.845154254728517	-0.439480212458829	-0.135224680756563	0.439480212458829	-0.845154254728517	-0.439480212458829	-0.540898723026251	0.676123403782813	0.676123403782813	0.845154254728517	-0.540898723026251	-0.371867872080547	0.439480212458829
Cluster-3484.80801	0.880406274042429	-0.698253251826754	0.57681790368297	-0.758970925898645	-0.758970925898645	-0.880406274042429	-0.880406274042429	-0.758970925898645	0.57681790368297	-0.880406274042429	0.637535577754862	-0.57681790368297	0.758970925898645	-0.880406274042429	-0.698253251826754	-0.698253251826754	-0.880406274042429	-0.698253251826754	-0.880406274042429	-0.57681790368297	-0.880406274042429	-0.698253251826754	-0.758970925898645	-0.880406274042429	0.516100229611079	0.758970925898645	-0.758970925898645	-0.758970925898645	0.880406274042429	-0.698253251826754	0.880406274042429	-0.758970925898645	-0.880406274042429	-0.758970925898645	0.94112394811432	0.758970925898645	-0.880406274042429	0.880406274042429	0.57681790368297	-0.880406274042429	0.880406274042429	0.880406274042429	0.880406274042429	-0.758970925898645	-0.880406274042429	-0.758970925898645	0.758970925898645	0.698253251826754	-0.758970925898645
Cluster-3484.34746	-0.676123403782813	0.270449361513125	-0.304255531702266	0.50709255283711	0.777541914350235	0.777541914350235	0.845154254728517	0.845154254728517	-0.135224680756563	0.676123403782813	-0.0338061701891407	0.777541914350235	-0.540898723026251	0.777541914350235	0.371867872080547	0.676123403782813	0.676123403782813	0.371867872080547	0.676123403782813	0.777541914350235	0.845154254728517	0.304255531702266	0.540898723026251	0.540898723026251	-0.777541914350235	-0.777541914350235	0.676123403782813	0.845154254728517	-0.371867872080547	0.777541914350235	-0.439480212458829	0.540898723026251	0.540898723026251	0.371867872080547	-0.845154254728517	-0.777541914350235	0.540898723026251	-0.845154254728517	-0.50709255283711	0.845154254728517	-0.540898723026251	-0.845154254728517	-0.439480212458829	0.777541914350235	0.777541914350235	0.540898723026251	-0.439480212458829	-0.676123403782813	0.845154254728517
Cluster-3484.42765	-0.540898723026251	0.135224680756563	-0.50709255283711	0.304255531702266	0.845154254728517	0.845154254728517	0.777541914350235	0.777541914350235	-0.270449361513125	0.540898723026251	0.0338061701891407	0.845154254728517	-0.676123403782813	0.845154254728517	0.439480212458829	0.540898723026251	0.540898723026251	0.439480212458829	0.540898723026251	0.845154254728517	0.777541914350235	0.50709255283711	0.676123403782813	0.676123403782813	-0.845154254728517	-0.845154254728517	0.540898723026251	0.777541914350235	-0.439480212458829	0.845154254728517	-0.371867872080547	0.676123403782813	0.676123403782813	0.439480212458829	-0.777541914350235	-0.845154254728517	0.676123403782813	-0.777541914350235	-0.304255531702266	0.777541914350235	-0.676123403782813	-0.777541914350235	-0.371867872080547	0.845154254728517	0.845154254728517	0.676123403782813	-0.371867872080547	-0.540898723026251	0.777541914350235
Cluster-3484.41739	0.439480212458829	-0.270449361513125	0.50709255283711	-0.304255531702266	-0.777541914350235	-0.540898723026251	-0.439480212458829	-0.777541914350235	0.50709255283711	-0.540898723026251	0.0676123403782813	-0.50709255283711	0.676123403782813	-0.439480212458829	-0.845154254728517	-0.845154254728517	-0.540898723026251	-0.845154254728517	-0.439480212458829	-0.50709255283711	-0.439480212458829	-0.270449361513125	-0.777541914350235	-0.540898723026251	0.777541914350235	0.676123403782813	-0.777541914350235	-0.676123403782813	0.540898723026251	-0.270449361513125	0.540898723026251	-0.676123403782813	-0.540898723026251	-0.777541914350235	0.371867872080547	0.777541914350235	-0.540898723026251	0.439480212458829	0.50709255283711	-0.540898723026251	0.540898723026251	0.540898723026251	0.439480212458829	-0.777541914350235	-0.439480212458829	-0.676123403782813	0.676123403782813	0.845154254728517	-0.777541914350235
Cluster-3484.51117	0.94112394811432	-0.819688599970537	0.758970925898645	-0.57681790368297	-0.698253251826754	-0.758970925898645	-0.94112394811432	-0.698253251826754	0.758970925898645	-0.758970925898645	0.394664881467296	-0.758970925898645	0.880406274042429	-0.94112394811432	-0.758970925898645	-0.758970925898645	-0.758970925898645	-0.758970925898645	-0.94112394811432	-0.758970925898645	-0.94112394811432	-0.819688599970537	-0.698253251826754	-0.758970925898645	0.455382555539187	0.880406274042429	-0.698253251826754	-0.880406274042429	0.758970925898645	-0.819688599970537	0.758970925898645	-0.880406274042429	-0.758970925898645	-0.698253251826754	0.880406274042429	0.698253251826754	-0.758970925898645	0.94112394811432	0.758970925898645	-0.758970925898645	0.758970925898645	0.758970925898645	0.94112394811432	-0.698253251826754	-0.94112394811432	-0.880406274042429	0.880406274042429	0.758970925898645	-0.698253251826754
Cluster-3484.46581	0.845154254728517	-0.845154254728517	0.777541914350235	-0.270449361513125	-0.371867872080547	-0.439480212458829	-0.845154254728517	-0.371867872080547	0.777541914350235	-0.439480212458829	0.101418510567422	-0.777541914350235	0.777541914350235	-0.845154254728517	-0.540898723026251	-0.540898723026251	-0.439480212458829	-0.540898723026251	-0.845154254728517	-0.777541914350235	-0.845154254728517	-0.845154254728517	-0.371867872080547	-0.439480212458829	0.135224680756563	0.777541914350235	-0.371867872080547	-0.777541914350235	0.439480212458829	-0.845154254728517	0.439480212458829	-0.777541914350235	-0.439480212458829	-0.371867872080547	0.676123403782813	0.371867872080547	-0.439480212458829	0.845154254728517	0.777541914350235	-0.439480212458829	0.439480212458829	0.439480212458829	0.845154254728517	-0.371867872080547	-0.845154254728517	-0.777541914350235	0.777541914350235	0.540898723026251	-0.371867872080547
Cluster-3484.35759	0.758970925898645	-0.516100229611079	0.455382555539187	-0.819688599970537	-0.880406274042429	-0.94112394811432	-0.758970925898645	-0.880406274042429	0.455382555539187	-0.94112394811432	0.698253251826754	-0.455382555539187	0.698253251826754	-0.758970925898645	-0.758970925898645	-0.758970925898645	-0.94112394811432	-0.758970925898645	-0.758970925898645	-0.455382555539187	-0.758970925898645	-0.516100229611079	-0.880406274042429	-0.94112394811432	0.698253251826754	0.698253251826754	-0.880406274042429	-0.698253251826754	0.94112394811432	-0.516100229611079	0.94112394811432	-0.698253251826754	-0.94112394811432	-0.880406274042429	0.880406274042429	0.880406274042429	-0.94112394811432	0.758970925898645	0.455382555539187	-0.94112394811432	0.94112394811432	0.94112394811432	0.758970925898645	-0.880406274042429	-0.758970925898645	-0.698253251826754	0.698253251826754	0.758970925898645	-0.880406274042429
Cluster-3484.27332	0.94112394811432	-0.819688599970537	0.758970925898645	-0.57681790368297	-0.698253251826754	-0.758970925898645	-0.94112394811432	-0.698253251826754	0.758970925898645	-0.758970925898645	0.394664881467296	-0.758970925898645	0.880406274042429	-0.94112394811432	-0.758970925898645	-0.758970925898645	-0.758970925898645	-0.758970925898645	-0.94112394811432	-0.758970925898645	-0.94112394811432	-0.819688599970537	-0.698253251826754	-0.758970925898645	0.455382555539187	0.880406274042429	-0.698253251826754	-0.880406274042429	0.758970925898645	-0.819688599970537	0.758970925898645	-0.880406274042429	-0.758970925898645	-0.698253251826754	0.880406274042429	0.698253251826754	-0.758970925898645	0.94112394811432	0.758970925898645	-0.758970925898645	0.758970925898645	0.758970925898645	0.94112394811432	-0.698253251826754	-0.94112394811432	-0.880406274042429	0.880406274042429	0.758970925898645	-0.698253251826754
Cluster-3484.91488	0.880406274042429	-0.698253251826754	0.57681790368297	-0.758970925898645	-0.758970925898645	-0.880406274042429	-0.880406274042429	-0.758970925898645	0.57681790368297	-0.880406274042429	0.637535577754862	-0.57681790368297	0.758970925898645	-0.880406274042429	-0.698253251826754	-0.698253251826754	-0.880406274042429	-0.698253251826754	-0.880406274042429	-0.57681790368297	-0.880406274042429	-0.698253251826754	-0.758970925898645	-0.880406274042429	0.516100229611079	0.758970925898645	-0.758970925898645	-0.758970925898645	0.880406274042429	-0.698253251826754	0.880406274042429	-0.758970925898645	-0.880406274042429	-0.758970925898645	0.94112394811432	0.758970925898645	-0.880406274042429	0.880406274042429	0.57681790368297	-0.880406274042429	0.880406274042429	0.880406274042429	0.880406274042429	-0.758970925898645	-0.880406274042429	-0.758970925898645	0.758970925898645	0.698253251826754	-0.758970925898645
Cluster-268589.0	-0.758970925898645	0.455382555539187	-0.698253251826754	0.516100229611079	0.94112394811432	0.94112394811432	0.880406274042429	0.880406274042429	-0.57681790368297	0.758970925898645	-0.273229533323512	0.819688599970537	-0.880406274042429	0.94112394811432	0.758970925898645	0.758970925898645	0.758970925898645	0.758970925898645	0.758970925898645	0.819688599970537	0.880406274042429	0.698253251826754	0.880406274042429	0.880406274042429	-0.819688599970537	-0.94112394811432	0.758970925898645	0.880406274042429	-0.758970925898645	0.819688599970537	-0.698253251826754	0.880406274042429	0.880406274042429	0.758970925898645	-0.880406274042429	-0.94112394811432	0.880406274042429	-0.880406274042429	-0.516100229611079	0.880406274042429	-0.880406274042429	-0.880406274042429	-0.698253251826754	0.94112394811432	0.94112394811432	0.880406274042429	-0.698253251826754	-0.758970925898645	0.880406274042429
Cluster-3484.43657	0.676123403782813	-0.50709255283711	0.270449361513125	-0.777541914350235	-0.540898723026251	-0.777541914350235	-0.676123403782813	-0.540898723026251	0.270449361513125	-0.777541914350235	0.777541914350235	-0.270449361513125	0.439480212458829	-0.676123403782813	-0.371867872080547	-0.371867872080547	-0.777541914350235	-0.371867872080547	-0.676123403782813	-0.270449361513125	-0.676123403782813	-0.50709255283711	-0.540898723026251	-0.777541914350235	0.304255531702266	0.439480212458829	-0.540898723026251	-0.439480212458829	0.777541914350235	-0.50709255283711	0.777541914350235	-0.439480212458829	-0.777541914350235	-0.540898723026251	0.845154254728517	0.540898723026251	-0.777541914350235	0.676123403782813	0.270449361513125	-0.777541914350235	0.777541914350235	0.777541914350235	0.676123403782813	-0.540898723026251	-0.676123403782813	-0.439480212458829	0.439480212458829	0.371867872080547	-0.540898723026251
Cluster-3484.45548	0.880406274042429	-0.758970925898645	0.819688599970537	-0.455382555539187	-0.758970925898645	-0.698253251826754	-0.880406274042429	-0.758970925898645	0.819688599970537	-0.698253251826754	0.212511859251621	-0.819688599970537	0.94112394811432	-0.880406274042429	-0.880406274042429	-0.880406274042429	-0.698253251826754	-0.880406274042429	-0.880406274042429	-0.819688599970537	-0.880406274042429	-0.758970925898645	-0.758970925898645	-0.698253251826754	0.57681790368297	0.94112394811432	-0.758970925898645	-0.94112394811432	0.698253251826754	-0.758970925898645	0.698253251826754	-0.94112394811432	-0.698253251826754	-0.758970925898645	0.758970925898645	0.758970925898645	-0.698253251826754	0.880406274042429	0.819688599970537	-0.698253251826754	0.698253251826754	0.698253251826754	0.880406274042429	-0.758970925898645	-0.880406274042429	-0.94112394811432	0.94112394811432	0.880406274042429	-0.758970925898645
Cluster-3484.76517	0.845154254728517	-0.845154254728517	0.777541914350235	-0.270449361513125	-0.371867872080547	-0.439480212458829	-0.845154254728517	-0.371867872080547	0.777541914350235	-0.439480212458829	0.101418510567422	-0.777541914350235	0.777541914350235	-0.845154254728517	-0.540898723026251	-0.540898723026251	-0.439480212458829	-0.540898723026251	-0.845154254728517	-0.777541914350235	-0.845154254728517	-0.845154254728517	-0.371867872080547	-0.439480212458829	0.135224680756563	0.777541914350235	-0.371867872080547	-0.777541914350235	0.439480212458829	-0.845154254728517	0.439480212458829	-0.777541914350235	-0.439480212458829	-0.371867872080547	0.676123403782813	0.371867872080547	-0.439480212458829	0.845154254728517	0.777541914350235	-0.439480212458829	0.439480212458829	0.439480212458829	0.845154254728517	-0.371867872080547	-0.845154254728517	-0.777541914350235	0.777541914350235	0.540898723026251	-0.371867872080547
Cluster-3484.45865	0.845154254728517	-0.845154254728517	0.777541914350235	-0.270449361513125	-0.371867872080547	-0.439480212458829	-0.845154254728517	-0.371867872080547	0.777541914350235	-0.439480212458829	0.101418510567422	-0.777541914350235	0.777541914350235	-0.845154254728517	-0.540898723026251	-0.540898723026251	-0.439480212458829	-0.540898723026251	-0.845154254728517	-0.777541914350235	-0.845154254728517	-0.845154254728517	-0.371867872080547	-0.439480212458829	0.135224680756563	0.777541914350235	-0.371867872080547	-0.777541914350235	0.439480212458829	-0.845154254728517	0.439480212458829	-0.777541914350235	-0.439480212458829	-0.371867872080547	0.676123403782813	0.371867872080547	-0.439480212458829	0.845154254728517	0.777541914350235	-0.439480212458829	0.439480212458829	0.439480212458829	0.845154254728517	-0.371867872080547	-0.845154254728517	-0.777541914350235	0.777541914350235	0.540898723026251	-0.371867872080547
Cluster-3484.23138	-0.371867872080547	0.304255531702266	-0.845154254728517	0.135224680756563	0.676123403782813	0.676123403782813	0.439480212458829	0.439480212458829	-0.777541914350235	0.371867872080547	-0.304255531702266	0.50709255283711	-0.845154254728517	0.676123403782813	0.777541914350235	0.371867872080547	0.371867872080547	0.777541914350235	0.371867872080547	0.50709255283711	0.439480212458829	0.845154254728517	0.845154254728517	0.845154254728517	-0.50709255283711	-0.676123403782813	0.371867872080547	0.439480212458829	-0.777541914350235	0.50709255283711	-0.540898723026251	0.845154254728517	0.845154254728517	0.777541914350235	-0.439480212458829	-0.676123403782813	0.845154254728517	-0.439480212458829	-0.135224680756563	0.439480212458829	-0.845154254728517	-0.439480212458829	-0.540898723026251	0.676123403782813	0.676123403782813	0.845154254728517	-0.540898723026251	-0.371867872080547	0.439480212458829
Cluster-3484.36799	0.880406274042429	-0.698253251826754	0.57681790368297	-0.758970925898645	-0.758970925898645	-0.880406274042429	-0.880406274042429	-0.758970925898645	0.57681790368297	-0.880406274042429	0.637535577754862	-0.57681790368297	0.758970925898645	-0.880406274042429	-0.698253251826754	-0.698253251826754	-0.880406274042429	-0.698253251826754	-0.880406274042429	-0.57681790368297	-0.880406274042429	-0.698253251826754	-0.758970925898645	-0.880406274042429	0.516100229611079	0.758970925898645	-0.758970925898645	-0.758970925898645	0.880406274042429	-0.698253251826754	0.880406274042429	-0.758970925898645	-0.880406274042429	-0.758970925898645	0.94112394811432	0.758970925898645	-0.880406274042429	0.880406274042429	0.57681790368297	-0.880406274042429	0.880406274042429	0.880406274042429	0.880406274042429	-0.758970925898645	-0.880406274042429	-0.758970925898645	0.758970925898645	0.698253251826754	-0.758970925898645
Cluster-3484.26325	0.845154254728517	-0.845154254728517	0.777541914350235	-0.270449361513125	-0.371867872080547	-0.439480212458829	-0.845154254728517	-0.371867872080547	0.777541914350235	-0.439480212458829	0.101418510567422	-0.777541914350235	0.777541914350235	-0.845154254728517	-0.540898723026251	-0.540898723026251	-0.439480212458829	-0.540898723026251	-0.845154254728517	-0.777541914350235	-0.845154254728517	-0.845154254728517	-0.371867872080547	-0.439480212458829	0.135224680756563	0.777541914350235	-0.371867872080547	-0.777541914350235	0.439480212458829	-0.845154254728517	0.439480212458829	-0.777541914350235	-0.439480212458829	-0.371867872080547	0.676123403782813	0.371867872080547	-0.439480212458829	0.845154254728517	0.777541914350235	-0.439480212458829	0.439480212458829	0.439480212458829	0.845154254728517	-0.371867872080547	-0.845154254728517	-0.777541914350235	0.777541914350235	0.540898723026251	-0.371867872080547
Cluster-3484.42761	-0.540898723026251	0.135224680756563	-0.50709255283711	0.304255531702266	0.845154254728517	0.845154254728517	0.777541914350235	0.777541914350235	-0.270449361513125	0.540898723026251	0.0338061701891407	0.845154254728517	-0.676123403782813	0.845154254728517	0.439480212458829	0.540898723026251	0.540898723026251	0.439480212458829	0.540898723026251	0.845154254728517	0.777541914350235	0.50709255283711	0.676123403782813	0.676123403782813	-0.845154254728517	-0.845154254728517	0.540898723026251	0.777541914350235	-0.439480212458829	0.845154254728517	-0.371867872080547	0.676123403782813	0.676123403782813	0.439480212458829	-0.777541914350235	-0.845154254728517	0.676123403782813	-0.777541914350235	-0.304255531702266	0.777541914350235	-0.676123403782813	-0.777541914350235	-0.371867872080547	0.845154254728517	0.845154254728517	0.676123403782813	-0.371867872080547	-0.540898723026251	0.777541914350235
Cluster-3484.90930	-0.676123403782813	0.270449361513125	-0.304255531702266	0.50709255283711	0.777541914350235	0.777541914350235	0.845154254728517	0.845154254728517	-0.135224680756563	0.676123403782813	-0.0338061701891407	0.777541914350235	-0.540898723026251	0.777541914350235	0.371867872080547	0.676123403782813	0.676123403782813	0.371867872080547	0.676123403782813	0.777541914350235	0.845154254728517	0.304255531702266	0.540898723026251	0.540898723026251	-0.777541914350235	-0.777541914350235	0.676123403782813	0.845154254728517	-0.371867872080547	0.777541914350235	-0.439480212458829	0.540898723026251	0.540898723026251	0.371867872080547	-0.845154254728517	-0.777541914350235	0.540898723026251	-0.845154254728517	-0.50709255283711	0.845154254728517	-0.540898723026251	-0.845154254728517	-0.439480212458829	0.777541914350235	0.777541914350235	0.540898723026251	-0.439480212458829	-0.676123403782813	0.845154254728517
Cluster-3484.30314	-0.540898723026251	0.135224680756563	-0.50709255283711	0.304255531702266	0.845154254728517	0.845154254728517	0.777541914350235	0.777541914350235	-0.270449361513125	0.540898723026251	0.0338061701891407	0.845154254728517	-0.676123403782813	0.845154254728517	0.439480212458829	0.540898723026251	0.540898723026251	0.439480212458829	0.540898723026251	0.845154254728517	0.777541914350235	0.50709255283711	0.676123403782813	0.676123403782813	-0.845154254728517	-0.845154254728517	0.540898723026251	0.777541914350235	-0.439480212458829	0.845154254728517	-0.371867872080547	0.676123403782813	0.676123403782813	0.439480212458829	-0.777541914350235	-0.845154254728517	0.676123403782813	-0.777541914350235	-0.304255531702266	0.777541914350235	-0.676123403782813	-0.777541914350235	-0.371867872080547	0.845154254728517	0.845154254728517	0.676123403782813	-0.371867872080547	-0.540898723026251	0.777541914350235
Cluster-3484.54455	0.758970925898645	-0.57681790368297	0.698253251826754	-0.516100229611079	-0.880406274042429	-0.758970925898645	-0.758970925898645	-0.880406274042429	0.698253251826754	-0.758970925898645	0.273229533323512	-0.698253251826754	0.880406274042429	-0.758970925898645	-0.94112394811432	-0.94112394811432	-0.758970925898645	-0.94112394811432	-0.758970925898645	-0.698253251826754	-0.758970925898645	-0.57681790368297	-0.880406274042429	-0.758970925898645	0.758970925898645	0.880406274042429	-0.880406274042429	-0.880406274042429	0.758970925898645	-0.57681790368297	0.758970925898645	-0.880406274042429	-0.758970925898645	-0.880406274042429	0.698253251826754	0.880406274042429	-0.758970925898645	0.758970925898645	0.698253251826754	-0.758970925898645	0.758970925898645	0.758970925898645	0.758970925898645	-0.880406274042429	-0.758970925898645	-0.880406274042429	0.880406274042429	0.94112394811432	-0.880406274042429
Cluster-3484.54438	0.880406274042429	-0.698253251826754	0.57681790368297	-0.758970925898645	-0.758970925898645	-0.880406274042429	-0.880406274042429	-0.758970925898645	0.57681790368297	-0.880406274042429	0.637535577754862	-0.57681790368297	0.758970925898645	-0.880406274042429	-0.698253251826754	-0.698253251826754	-0.880406274042429	-0.698253251826754	-0.880406274042429	-0.57681790368297	-0.880406274042429	-0.698253251826754	-0.758970925898645	-0.880406274042429	0.516100229611079	0.758970925898645	-0.758970925898645	-0.758970925898645	0.880406274042429	-0.698253251826754	0.880406274042429	-0.758970925898645	-0.880406274042429	-0.758970925898645	0.94112394811432	0.758970925898645	-0.880406274042429	0.880406274042429	0.57681790368297	-0.880406274042429	0.880406274042429	0.880406274042429	0.880406274042429	-0.758970925898645	-0.880406274042429	-0.758970925898645	0.758970925898645	0.698253251826754	-0.758970925898645
Cluster-3484.30608	-0.758970925898645	0.698253251826754	-0.758970925898645	0.57681790368297	0.758970925898645	0.758970925898645	0.698253251826754	0.698253251826754	-0.819688599970537	0.758970925898645	-0.57681790368297	0.516100229611079	-0.880406274042429	0.758970925898645	0.94112394811432	0.758970925898645	0.758970925898645	0.94112394811432	0.758970925898645	0.516100229611079	0.698253251826754	0.758970925898645	0.880406274042429	0.880406274042429	-0.516100229611079	-0.758970925898645	0.758970925898645	0.698253251826754	-0.94112394811432	0.516100229611079	-0.880406274042429	0.880406274042429	0.880406274042429	0.94112394811432	-0.698253251826754	-0.758970925898645	0.880406274042429	-0.698253251826754	-0.57681790368297	0.698253251826754	-0.880406274042429	-0.698253251826754	-0.880406274042429	0.758970925898645	0.758970925898645	0.880406274042429	-0.880406274042429	-0.758970925898645	0.698253251826754
Cluster-3484.58128	-0.540898723026251	0.135224680756563	-0.50709255283711	0.304255531702266	0.845154254728517	0.845154254728517	0.777541914350235	0.777541914350235	-0.270449361513125	0.540898723026251	0.0338061701891407	0.845154254728517	-0.676123403782813	0.845154254728517	0.439480212458829	0.540898723026251	0.540898723026251	0.439480212458829	0.540898723026251	0.845154254728517	0.777541914350235	0.50709255283711	0.676123403782813	0.676123403782813	-0.845154254728517	-0.845154254728517	0.540898723026251	0.777541914350235	-0.439480212458829	0.845154254728517	-0.371867872080547	0.676123403782813	0.676123403782813	0.439480212458829	-0.777541914350235	-0.845154254728517	0.676123403782813	-0.777541914350235	-0.304255531702266	0.777541914350235	-0.676123403782813	-0.777541914350235	-0.371867872080547	0.845154254728517	0.845154254728517	0.676123403782813	-0.371867872080547	-0.540898723026251	0.777541914350235
Cluster-3484.61822	-0.758970925898645	0.698253251826754	-0.758970925898645	0.57681790368297	0.758970925898645	0.758970925898645	0.698253251826754	0.698253251826754	-0.819688599970537	0.758970925898645	-0.57681790368297	0.516100229611079	-0.880406274042429	0.758970925898645	0.94112394811432	0.758970925898645	0.758970925898645	0.94112394811432	0.758970925898645	0.516100229611079	0.698253251826754	0.758970925898645	0.880406274042429	0.880406274042429	-0.516100229611079	-0.758970925898645	0.758970925898645	0.698253251826754	-0.94112394811432	0.516100229611079	-0.880406274042429	0.880406274042429	0.880406274042429	0.94112394811432	-0.698253251826754	-0.758970925898645	0.880406274042429	-0.698253251826754	-0.57681790368297	0.698253251826754	-0.880406274042429	-0.698253251826754	-0.880406274042429	0.758970925898645	0.758970925898645	0.880406274042429	-0.880406274042429	-0.758970925898645	0.698253251826754
Cluster-3484.57838	-0.540898723026251	0.135224680756563	-0.50709255283711	0.304255531702266	0.845154254728517	0.845154254728517	0.777541914350235	0.777541914350235	-0.270449361513125	0.540898723026251	0.0338061701891407	0.845154254728517	-0.676123403782813	0.845154254728517	0.439480212458829	0.540898723026251	0.540898723026251	0.439480212458829	0.540898723026251	0.845154254728517	0.777541914350235	0.50709255283711	0.676123403782813	0.676123403782813	-0.845154254728517	-0.845154254728517	0.540898723026251	0.777541914350235	-0.439480212458829	0.845154254728517	-0.371867872080547	0.676123403782813	0.676123403782813	0.439480212458829	-0.777541914350235	-0.845154254728517	0.676123403782813	-0.777541914350235	-0.304255531702266	0.777541914350235	-0.676123403782813	-0.777541914350235	-0.371867872080547	0.845154254728517	0.845154254728517	0.676123403782813	-0.371867872080547	-0.540898723026251	0.777541914350235
Cluster-3484.29268	-0.698253251826754	0.516100229611079	-0.819688599970537	0.455382555539187	0.880406274042429	0.880406274042429	0.758970925898645	0.758970925898645	-0.758970925898645	0.698253251826754	-0.394664881467296	0.698253251826754	-0.94112394811432	0.880406274042429	0.880406274042429	0.698253251826754	0.698253251826754	0.880406274042429	0.698253251826754	0.698253251826754	0.758970925898645	0.819688599970537	0.94112394811432	0.94112394811432	-0.698253251826754	-0.880406274042429	0.698253251826754	0.758970925898645	-0.880406274042429	0.698253251826754	-0.758970925898645	0.94112394811432	0.94112394811432	0.880406274042429	-0.758970925898645	-0.880406274042429	0.94112394811432	-0.758970925898645	-0.455382555539187	0.758970925898645	-0.94112394811432	-0.758970925898645	-0.758970925898645	0.880406274042429	0.880406274042429	0.94112394811432	-0.758970925898645	-0.698253251826754	0.758970925898645
Cluster-3484.42571	-0.439480212458829	0.50709255283711	-0.777541914350235	0.270449361513125	0.540898723026251	0.540898723026251	0.371867872080547	0.371867872080547	-0.845154254728517	0.439480212458829	-0.50709255283711	0.304255531702266	-0.777541914350235	0.540898723026251	0.845154254728517	0.439480212458829	0.439480212458829	0.845154254728517	0.439480212458829	0.304255531702266	0.371867872080547	0.777541914350235	0.777541914350235	0.777541914350235	-0.304255531702266	-0.540898723026251	0.439480212458829	0.371867872080547	-0.845154254728517	0.304255531702266	-0.676123403782813	0.777541914350235	0.777541914350235	0.845154254728517	-0.371867872080547	-0.540898723026251	0.777541914350235	-0.371867872080547	-0.270449361513125	0.371867872080547	-0.777541914350235	-0.371867872080547	-0.676123403782813	0.540898723026251	0.540898723026251	0.777541914350235	-0.676123403782813	-0.439480212458829	0.371867872080547
Cluster-3484.71736	0.94112394811432	-0.819688599970537	0.758970925898645	-0.57681790368297	-0.698253251826754	-0.758970925898645	-0.94112394811432	-0.698253251826754	0.758970925898645	-0.758970925898645	0.394664881467296	-0.758970925898645	0.880406274042429	-0.94112394811432	-0.758970925898645	-0.758970925898645	-0.758970925898645	-0.758970925898645	-0.94112394811432	-0.758970925898645	-0.94112394811432	-0.819688599970537	-0.698253251826754	-0.758970925898645	0.455382555539187	0.880406274042429	-0.698253251826754	-0.880406274042429	0.758970925898645	-0.819688599970537	0.758970925898645	-0.880406274042429	-0.758970925898645	-0.698253251826754	0.880406274042429	0.698253251826754	-0.758970925898645	0.94112394811432	0.758970925898645	-0.758970925898645	0.758970925898645	0.758970925898645	0.94112394811432	-0.698253251826754	-0.94112394811432	-0.880406274042429	0.880406274042429	0.758970925898645	-0.698253251826754
Cluster-3484.74199	-0.880406274042429	0.819688599970537	-0.57681790368297	0.758970925898645	0.698253251826754	0.698253251826754	0.758970925898645	0.758970925898645	-0.698253251826754	0.880406274042429	-0.637535577754862	0.455382555539187	-0.758970925898645	0.698253251826754	0.880406274042429	0.880406274042429	0.880406274042429	0.880406274042429	0.880406274042429	0.455382555539187	0.758970925898645	0.57681790368297	0.758970925898645	0.758970925898645	-0.455382555539187	-0.698253251826754	0.880406274042429	0.758970925898645	-0.880406274042429	0.455382555539187	-0.94112394811432	0.758970925898645	0.758970925898645	0.880406274042429	-0.758970925898645	-0.698253251826754	0.758970925898645	-0.758970925898645	-0.758970925898645	0.758970925898645	-0.758970925898645	-0.758970925898645	-0.94112394811432	0.698253251826754	0.698253251826754	0.758970925898645	-0.94112394811432	-0.880406274042429	0.758970925898645
Cluster-3484.41748	-0.371867872080547	0.304255531702266	-0.845154254728517	0.135224680756563	0.676123403782813	0.676123403782813	0.439480212458829	0.439480212458829	-0.777541914350235	0.371867872080547	-0.304255531702266	0.50709255283711	-0.845154254728517	0.676123403782813	0.777541914350235	0.371867872080547	0.371867872080547	0.777541914350235	0.371867872080547	0.50709255283711	0.439480212458829	0.845154254728517	0.845154254728517	0.845154254728517	-0.50709255283711	-0.676123403782813	0.371867872080547	0.439480212458829	-0.777541914350235	0.50709255283711	-0.540898723026251	0.845154254728517	0.845154254728517	0.777541914350235	-0.439480212458829	-0.676123403782813	0.845154254728517	-0.439480212458829	-0.135224680756563	0.439480212458829	-0.845154254728517	-0.439480212458829	-0.540898723026251	0.676123403782813	0.676123403782813	0.845154254728517	-0.540898723026251	-0.371867872080547	0.439480212458829
Cluster-3484.78225	-0.540898723026251	0.135224680756563	-0.50709255283711	0.304255531702266	0.845154254728517	0.845154254728517	0.777541914350235	0.777541914350235	-0.270449361513125	0.540898723026251	0.0338061701891407	0.845154254728517	-0.676123403782813	0.845154254728517	0.439480212458829	0.540898723026251	0.540898723026251	0.439480212458829	0.540898723026251	0.845154254728517	0.777541914350235	0.50709255283711	0.676123403782813	0.676123403782813	-0.845154254728517	-0.845154254728517	0.540898723026251	0.777541914350235	-0.439480212458829	0.845154254728517	-0.371867872080547	0.676123403782813	0.676123403782813	0.439480212458829	-0.777541914350235	-0.845154254728517	0.676123403782813	-0.777541914350235	-0.304255531702266	0.777541914350235	-0.676123403782813	-0.777541914350235	-0.371867872080547	0.845154254728517	0.845154254728517	0.676123403782813	-0.371867872080547	-0.540898723026251	0.777541914350235
Cluster-3484.40868	0.94112394811432	-0.819688599970537	0.758970925898645	-0.57681790368297	-0.698253251826754	-0.758970925898645	-0.94112394811432	-0.698253251826754	0.758970925898645	-0.758970925898645	0.394664881467296	-0.758970925898645	0.880406274042429	-0.94112394811432	-0.758970925898645	-0.758970925898645	-0.758970925898645	-0.758970925898645	-0.94112394811432	-0.758970925898645	-0.94112394811432	-0.819688599970537	-0.698253251826754	-0.758970925898645	0.455382555539187	0.880406274042429	-0.698253251826754	-0.880406274042429	0.758970925898645	-0.819688599970537	0.758970925898645	-0.880406274042429	-0.758970925898645	-0.698253251826754	0.880406274042429	0.698253251826754	-0.758970925898645	0.94112394811432	0.758970925898645	-0.758970925898645	0.758970925898645	0.758970925898645	0.94112394811432	-0.698253251826754	-0.94112394811432	-0.880406274042429	0.880406274042429	0.758970925898645	-0.698253251826754
Cluster-3484.31018	0.880406274042429	-0.698253251826754	0.57681790368297	-0.758970925898645	-0.758970925898645	-0.880406274042429	-0.880406274042429	-0.758970925898645	0.57681790368297	-0.880406274042429	0.637535577754862	-0.57681790368297	0.758970925898645	-0.880406274042429	-0.698253251826754	-0.698253251826754	-0.880406274042429	-0.698253251826754	-0.880406274042429	-0.57681790368297	-0.880406274042429	-0.698253251826754	-0.758970925898645	-0.880406274042429	0.516100229611079	0.758970925898645	-0.758970925898645	-0.758970925898645	0.880406274042429	-0.698253251826754	0.880406274042429	-0.758970925898645	-0.880406274042429	-0.758970925898645	0.94112394811432	0.758970925898645	-0.880406274042429	0.880406274042429	0.57681790368297	-0.880406274042429	0.880406274042429	0.880406274042429	0.880406274042429	-0.758970925898645	-0.880406274042429	-0.758970925898645	0.758970925898645	0.698253251826754	-0.758970925898645
Cluster-3484.70630	0.845154254728517	-0.845154254728517	0.777541914350235	-0.270449361513125	-0.371867872080547	-0.439480212458829	-0.845154254728517	-0.371867872080547	0.777541914350235	-0.439480212458829	0.101418510567422	-0.777541914350235	0.777541914350235	-0.845154254728517	-0.540898723026251	-0.540898723026251	-0.439480212458829	-0.540898723026251	-0.845154254728517	-0.777541914350235	-0.845154254728517	-0.845154254728517	-0.371867872080547	-0.439480212458829	0.135224680756563	0.777541914350235	-0.371867872080547	-0.777541914350235	0.439480212458829	-0.845154254728517	0.439480212458829	-0.777541914350235	-0.439480212458829	-0.371867872080547	0.676123403782813	0.371867872080547	-0.439480212458829	0.845154254728517	0.777541914350235	-0.439480212458829	0.439480212458829	0.439480212458829	0.845154254728517	-0.371867872080547	-0.845154254728517	-0.777541914350235	0.777541914350235	0.540898723026251	-0.371867872080547
Cluster-3484.59192	-0.845154254728517	0.777541914350235	-0.135224680756563	0.845154254728517	0.439480212458829	0.439480212458829	0.676123403782813	0.676123403782813	-0.304255531702266	0.845154254728517	-0.540898723026251	0.270449361513125	-0.371867872080547	0.439480212458829	0.540898723026251	0.845154254728517	0.845154254728517	0.540898723026251	0.845154254728517	0.270449361513125	0.676123403782813	0.135224680756563	0.371867872080547	0.371867872080547	-0.270449361513125	-0.439480212458829	0.845154254728517	0.676123403782813	-0.540898723026251	0.270449361513125	-0.777541914350235	0.371867872080547	0.371867872080547	0.540898723026251	-0.676123403782813	-0.439480212458829	0.371867872080547	-0.676123403782813	-0.845154254728517	0.676123403782813	-0.371867872080547	-0.676123403782813	-0.777541914350235	0.439480212458829	0.439480212458829	0.371867872080547	-0.777541914350235	-0.845154254728517	0.676123403782813
Cluster-3484.59796	-0.777541914350235	0.845154254728517	-0.270449361513125	0.777541914350235	0.371867872080547	0.371867872080547	0.540898723026251	0.540898723026251	-0.50709255283711	0.777541914350235	-0.676123403782813	0.135224680756563	-0.439480212458829	0.371867872080547	0.676123403782813	0.777541914350235	0.777541914350235	0.676123403782813	0.777541914350235	0.135224680756563	0.540898723026251	0.270449361513125	0.439480212458829	0.439480212458829	-0.135224680756563	-0.371867872080547	0.777541914350235	0.540898723026251	-0.676123403782813	0.135224680756563	-0.845154254728517	0.439480212458829	0.439480212458829	0.676123403782813	-0.540898723026251	-0.371867872080547	0.439480212458829	-0.540898723026251	-0.777541914350235	0.540898723026251	-0.439480212458829	-0.540898723026251	-0.845154254728517	0.371867872080547	0.371867872080547	0.439480212458829	-0.845154254728517	-0.777541914350235	0.540898723026251
Cluster-3484.31143	-0.439480212458829	0.50709255283711	-0.777541914350235	0.270449361513125	0.540898723026251	0.540898723026251	0.371867872080547	0.371867872080547	-0.845154254728517	0.439480212458829	-0.50709255283711	0.304255531702266	-0.777541914350235	0.540898723026251	0.845154254728517	0.439480212458829	0.439480212458829	0.845154254728517	0.439480212458829	0.304255531702266	0.371867872080547	0.777541914350235	0.777541914350235	0.777541914350235	-0.304255531702266	-0.540898723026251	0.439480212458829	0.371867872080547	-0.845154254728517	0.304255531702266	-0.676123403782813	0.777541914350235	0.777541914350235	0.845154254728517	-0.371867872080547	-0.540898723026251	0.777541914350235	-0.371867872080547	-0.270449361513125	0.371867872080547	-0.777541914350235	-0.371867872080547	-0.676123403782813	0.540898723026251	0.540898723026251	0.777541914350235	-0.676123403782813	-0.439480212458829	0.371867872080547
Cluster-3484.50146	0.845154254728517	-0.845154254728517	0.777541914350235	-0.270449361513125	-0.371867872080547	-0.439480212458829	-0.845154254728517	-0.371867872080547	0.777541914350235	-0.439480212458829	0.101418510567422	-0.777541914350235	0.777541914350235	-0.845154254728517	-0.540898723026251	-0.540898723026251	-0.439480212458829	-0.540898723026251	-0.845154254728517	-0.777541914350235	-0.845154254728517	-0.845154254728517	-0.371867872080547	-0.439480212458829	0.135224680756563	0.777541914350235	-0.371867872080547	-0.777541914350235	0.439480212458829	-0.845154254728517	0.439480212458829	-0.777541914350235	-0.439480212458829	-0.371867872080547	0.676123403782813	0.371867872080547	-0.439480212458829	0.845154254728517	0.777541914350235	-0.439480212458829	0.439480212458829	0.439480212458829	0.845154254728517	-0.371867872080547	-0.845154254728517	-0.777541914350235	0.777541914350235	0.540898723026251	-0.371867872080547
Cluster-3484.64934	0.845154254728517	-0.845154254728517	0.777541914350235	-0.270449361513125	-0.371867872080547	-0.439480212458829	-0.845154254728517	-0.371867872080547	0.777541914350235	-0.439480212458829	0.101418510567422	-0.777541914350235	0.777541914350235	-0.845154254728517	-0.540898723026251	-0.540898723026251	-0.439480212458829	-0.540898723026251	-0.845154254728517	-0.777541914350235	-0.845154254728517	-0.845154254728517	-0.371867872080547	-0.439480212458829	0.135224680756563	0.777541914350235	-0.371867872080547	-0.777541914350235	0.439480212458829	-0.845154254728517	0.439480212458829	-0.777541914350235	-0.439480212458829	-0.371867872080547	0.676123403782813	0.371867872080547	-0.439480212458829	0.845154254728517	0.777541914350235	-0.439480212458829	0.439480212458829	0.439480212458829	0.845154254728517	-0.371867872080547	-0.845154254728517	-0.777541914350235	0.777541914350235	0.540898723026251	-0.371867872080547
Cluster-3484.78432	0.6	-0.257142857142857	0.542857142857143	-0.542857142857143	-1	-0.942857142857143	-0.714285714285714	-0.942857142857143	0.428571428571429	-0.771428571428571	0.314285714285714	-0.657142857142857	0.771428571428571	-0.771428571428571	-0.771428571428571	-0.771428571428571	-0.771428571428571	-0.771428571428571	-0.6	-0.657142857142857	-0.714285714285714	-0.485714285714286	-0.942857142857143	-0.885714285714286	0.942857142857143	0.828571428571429	-0.828571428571429	-0.771428571428571	0.771428571428571	-0.6	0.714285714285714	-0.771428571428571	-0.885714285714286	-0.828571428571429	0.771428571428571	1	-0.885714285714286	0.714285714285714	0.371428571428571	-0.885714285714286	0.885714285714286	0.885714285714286	0.542857142857143	-1	-0.771428571428571	-0.771428571428571	0.6	0.771428571428571	-0.942857142857143
Cluster-3484.58238	0.94112394811432	-0.819688599970537	0.758970925898645	-0.57681790368297	-0.698253251826754	-0.758970925898645	-0.94112394811432	-0.698253251826754	0.758970925898645	-0.758970925898645	0.394664881467296	-0.758970925898645	0.880406274042429	-0.94112394811432	-0.758970925898645	-0.758970925898645	-0.758970925898645	-0.758970925898645	-0.94112394811432	-0.758970925898645	-0.94112394811432	-0.819688599970537	-0.698253251826754	-0.758970925898645	0.455382555539187	0.880406274042429	-0.698253251826754	-0.880406274042429	0.758970925898645	-0.819688599970537	0.758970925898645	-0.880406274042429	-0.758970925898645	-0.698253251826754	0.880406274042429	0.698253251826754	-0.758970925898645	0.94112394811432	0.758970925898645	-0.758970925898645	0.758970925898645	0.758970925898645	0.94112394811432	-0.698253251826754	-0.94112394811432	-0.880406274042429	0.880406274042429	0.758970925898645	-0.698253251826754
Cluster-3484.18267	0.94112394811432	-0.819688599970537	0.758970925898645	-0.57681790368297	-0.698253251826754	-0.758970925898645	-0.94112394811432	-0.698253251826754	0.758970925898645	-0.758970925898645	0.394664881467296	-0.758970925898645	0.880406274042429	-0.94112394811432	-0.758970925898645	-0.758970925898645	-0.758970925898645	-0.758970925898645	-0.94112394811432	-0.758970925898645	-0.94112394811432	-0.819688599970537	-0.698253251826754	-0.758970925898645	0.455382555539187	0.880406274042429	-0.698253251826754	-0.880406274042429	0.758970925898645	-0.819688599970537	0.758970925898645	-0.880406274042429	-0.758970925898645	-0.698253251826754	0.880406274042429	0.698253251826754	-0.758970925898645	0.94112394811432	0.758970925898645	-0.758970925898645	0.758970925898645	0.758970925898645	0.94112394811432	-0.698253251826754	-0.94112394811432	-0.880406274042429	0.880406274042429	0.758970925898645	-0.698253251826754
Cluster-266474.0	-0.758970925898645	0.698253251826754	-0.758970925898645	0.57681790368297	0.758970925898645	0.758970925898645	0.698253251826754	0.698253251826754	-0.819688599970537	0.758970925898645	-0.57681790368297	0.516100229611079	-0.880406274042429	0.758970925898645	0.94112394811432	0.758970925898645	0.758970925898645	0.94112394811432	0.758970925898645	0.516100229611079	0.698253251826754	0.758970925898645	0.880406274042429	0.880406274042429	-0.516100229611079	-0.758970925898645	0.758970925898645	0.698253251826754	-0.94112394811432	0.516100229611079	-0.880406274042429	0.880406274042429	0.880406274042429	0.94112394811432	-0.698253251826754	-0.758970925898645	0.880406274042429	-0.698253251826754	-0.57681790368297	0.698253251826754	-0.880406274042429	-0.698253251826754	-0.880406274042429	0.758970925898645	0.758970925898645	0.880406274042429	-0.880406274042429	-0.758970925898645	0.698253251826754
Cluster-3484.50629	-0.94112394811432	0.758970925898645	-0.455382555539187	0.819688599970537	0.758970925898645	0.758970925898645	0.880406274042429	0.880406274042429	-0.516100229611079	0.94112394811432	-0.516100229611079	0.57681790368297	-0.698253251826754	0.758970925898645	0.758970925898645	0.94112394811432	0.94112394811432	0.758970925898645	0.94112394811432	0.57681790368297	0.880406274042429	0.455382555539187	0.698253251826754	0.698253251826754	-0.57681790368297	-0.758970925898645	0.94112394811432	0.880406274042429	-0.758970925898645	0.57681790368297	-0.880406274042429	0.698253251826754	0.698253251826754	0.758970925898645	-0.880406274042429	-0.758970925898645	0.698253251826754	-0.880406274042429	-0.819688599970537	0.880406274042429	-0.698253251826754	-0.880406274042429	-0.880406274042429	0.758970925898645	0.758970925898645	0.698253251826754	-0.880406274042429	-0.94112394811432	0.880406274042429
Cluster-263059.0	-0.758970925898645	0.698253251826754	-0.758970925898645	0.57681790368297	0.758970925898645	0.758970925898645	0.698253251826754	0.698253251826754	-0.819688599970537	0.758970925898645	-0.57681790368297	0.516100229611079	-0.880406274042429	0.758970925898645	0.94112394811432	0.758970925898645	0.758970925898645	0.94112394811432	0.758970925898645	0.516100229611079	0.698253251826754	0.758970925898645	0.880406274042429	0.880406274042429	-0.516100229611079	-0.758970925898645	0.758970925898645	0.698253251826754	-0.94112394811432	0.516100229611079	-0.880406274042429	0.880406274042429	0.880406274042429	0.94112394811432	-0.698253251826754	-0.758970925898645	0.880406274042429	-0.698253251826754	-0.57681790368297	0.698253251826754	-0.880406274042429	-0.698253251826754	-0.880406274042429	0.758970925898645	0.758970925898645	0.880406274042429	-0.880406274042429	-0.758970925898645	0.698253251826754
Cluster-3484.91532	0.94112394811432	-0.819688599970537	0.758970925898645	-0.57681790368297	-0.698253251826754	-0.758970925898645	-0.94112394811432	-0.698253251826754	0.758970925898645	-0.758970925898645	0.394664881467296	-0.758970925898645	0.880406274042429	-0.94112394811432	-0.758970925898645	-0.758970925898645	-0.758970925898645	-0.758970925898645	-0.94112394811432	-0.758970925898645	-0.94112394811432	-0.819688599970537	-0.698253251826754	-0.758970925898645	0.455382555539187	0.880406274042429	-0.698253251826754	-0.880406274042429	0.758970925898645	-0.819688599970537	0.758970925898645	-0.880406274042429	-0.758970925898645	-0.698253251826754	0.880406274042429	0.698253251826754	-0.758970925898645	0.94112394811432	0.758970925898645	-0.758970925898645	0.758970925898645	0.758970925898645	0.94112394811432	-0.698253251826754	-0.94112394811432	-0.880406274042429	0.880406274042429	0.758970925898645	-0.698253251826754
[truncated: 331 more columns]
