# Supplementary material for: Integrating transcriptome and metabolomics revealed the key metabolic pathway response of Amaranthus retroflexus L. to the resistance to fomesafen
Source: PLoS One. 2025 Feb 13;20(2):e0312198. doi: 10.1371/journal.pone.0312198 (PMC11825031; doi:10.1371/journal.pone.0312198)
Supplement: S3 Table — (XLS) [file pone.0312198.s003.xls]

	_-_-3-_34-Dihydroxyphenyl_-2-methylalanine	_-_-Caryophyllene oxide	_-_-chimonanthine	_-_-epigallocatechin	_-_-N-_34-Dihydroxy-_E_-cinnamoyl_-L-glutamic acid	_+_-epipinoresinol-4-O-beta-D-glucoside	_1E4Z6E_-5-hydroxy-17-bis_4-hydroxyphenyl_hepta-146-trien-3-one	_1E_-5-hydroxy-17-diphenylhept-1-en-3-one	_26-dimethylmorpholino__1-methyl-5-nitro-1H-pyrazol-4-yl_methanone	_2R3S4S5R6R_-2-_hydroxymethyl_-6-_propan-2-yloxy_oxane-345-triol	_2S_-2-_2-hydroxypropan-2-yl_-2H3H7H-furo_32-g_chromen-7-one	_3beta9xi_-3-_beta-D-Glucopyranosyloxy_-14-hydroxycard-20_22_-enolide	_6E_-7-_2H-13-benzodioxol-5-yl_-1-_piperidin-1-yl_hept-6-en-1-one	1-_2-chlorophenyl_-4-_24-dinitrophenyl_piperazine	1-_2-furyl_pentane-14-dione	1-_3-acetyl-246-trihydroxyphenyl_ethan-1-one	1-_4-hydroxyphenyl_propane-12-diol	1-_4-_2-chloro-6-fluorobenzyl_piperazino_-3-_1H-indol-1-yl_propan-2-ol	1-ethyl 4-_2-oxo-12-diphenylethyl_ succinate	1-Methyladenine	1-Monopalmitin	1-Naphthol	1-Naphthyl acetate	1-O-_345-Trimethoxybenzoyl_-beta-L-galactopyranose	1-oxo-23-dihydro-1H-inden-4-yl benzoate	1-Phenyl-3-methyl-5-pyrazolone	1210-Trimethoxy-566a7-tetrahydro-4H-dibenzo_deg_quinolin-9-ol	17-bis_34-dihydroxyphenyl_heptan-3-one	178-trihydroxy-3-methyl-1234712-hexahydrotetraphen-12-one	10-methoxy-4H-benzo_45_cyclohepta_b_thiophen-4-one	10-Nitrolinoleate	1213-EODE	1314-dihydro-15-keto-tetranor Prostaglandin E2	19_R_-hydroxy Prostaglandin A2	2-__2-chlorobenzyl_sulfanyl_-46-dimethylnicotinonitrile	2-_5-_2-hydroxypropyl_oxolan-2-yl_propanoic acid	2-__45-dimethoxy-2-nitrophenethyl_imino_methylphenol	2-__6-fluoro-4H-13-benzodioxin-8-yl_methyl_thio-13-benzothiazole	2-_3-_23456-pentamethylphenyl_prop-2-ynyl_oxytetrahydro-2H-pyran	2-Benzoxazolinone	2-deoxyglucose-6-phosphate	2-ethyl-2-_3-methoxyphenyl_cyclohexanone oxime	2-Hydroxycinnamic acid	2-methoxy-5-_1H-124-triazol-5-yl_-4-_trifluoromethyl_pyridine	2-methyl-2345-tetrahydro-15-benzoxazepin-4-one	2-Methylpentanedioic acid	2-Oxoadipic acid	2-Phenylphenol	22-Cyclouridine
Cluster-3484.48549	-0.885714285714286	0.257142857142857	0.771428571428571	-0.771428571428571	0.942857142857143	-0.828571428571429	0.714285714285714	-0.657142857142857	-0.714285714285714	-0.6	-0.942857142857143	-0.885714285714286	0.428571428571429	-0.885714285714286	-0.771428571428571	-0.714285714285714	-0.714285714285714	-0.771428571428571	-0.771428571428571	-0.428571428571429	-0.771428571428571	-0.6	0.371428571428571	-0.885714285714286	0.771428571428571	0.771428571428571	-0.771428571428571	-0.657142857142857	-0.771428571428571	0.885714285714286	-0.942857142857143	0.542857142857143	-0.828571428571429	-0.885714285714286	0.485714285714286	-0.657142857142857	0.771428571428571	-0.657142857142857	0.771428571428571	0.657142857142857	-0.828571428571429	-0.6	0.314285714285714	-0.771428571428571	0.542857142857143	-0.828571428571429	-1	-0.371428571428571	0.771428571428571
Cluster-3484.57897	0.753702346348183	-0.405839724956714	-0.811679449913428	0.811679449913428	-0.84066800169605	0.811679449913428	-0.579771035652448	0.637748139217693	0.579771035652448	0.608759587435071	0.811679449913428	0.753702346348183	-0.231908414260979	0.753702346348183	0.637748139217693	0.753702346348183	0.84066800169605	0.753702346348183	0.811679449913428	0.637748139217693	0.927633657043918	0.579771035652448	-0.521793932087204	0.666736691000316	-0.753702346348183	-0.927633657043918	0.753702346348183	0.347862621391469	0.927633657043918	-0.753702346348183	0.811679449913428	-0.318874069608847	0.608759587435071	0.753702346348183	-0.202919862478357	0.347862621391469	-0.753702346348183	0.434828276739336	-0.666736691000316	-0.347862621391469	0.985610760609162	0.579771035652448	-0.318874069608847	0.550782483869826	-0.666736691000316	0.811679449913428	0.898645105261295	0.579771035652448	-0.753702346348183
Cluster-3484.57515	0.758970925898645	-0.57681790368297	-0.880406274042429	0.698253251826754	-0.758970925898645	0.880406274042429	-0.758970925898645	0.698253251826754	0.758970925898645	0.819688599970537	0.880406274042429	0.758970925898645	-0.212511859251621	0.758970925898645	0.698253251826754	0.758970925898645	0.94112394811432	0.758970925898645	0.880406274042429	0.698253251826754	0.758970925898645	0.758970925898645	-0.455382555539187	0.758970925898645	-0.94112394811432	-0.758970925898645	0.94112394811432	0.637535577754862	0.94112394811432	-0.758970925898645	0.880406274042429	-0.57681790368297	0.819688599970537	0.758970925898645	-0.333947207395404	0.637535577754862	-0.94112394811432	0.455382555539187	-0.758970925898645	-0.637535577754862	0.880406274042429	0.758970925898645	-0.57681790368297	0.516100229611079	-0.758970925898645	0.880406274042429	0.880406274042429	0.57681790368297	-0.758970925898645
Cluster-3484.47520	-0.880406274042429	0.455382555539187	0.880406274042429	-0.880406274042429	0.94112394811432	-0.758970925898645	0.880406274042429	-0.758970925898645	-0.880406274042429	-0.516100229611079	-0.880406274042429	-0.880406274042429	0.516100229611079	-0.880406274042429	-0.880406274042429	-0.880406274042429	-0.698253251826754	-0.758970925898645	-0.880406274042429	-0.57681790368297	-0.758970925898645	-0.758970925898645	0.455382555539187	-0.758970925898645	0.758970925898645	0.758970925898645	-0.758970925898645	-0.637535577754862	-0.758970925898645	0.880406274042429	-0.880406274042429	0.758970925898645	-0.758970925898645	-0.880406274042429	0.698253251826754	-0.637535577754862	0.758970925898645	-0.758970925898645	0.94112394811432	0.637535577754862	-0.758970925898645	-0.758970925898645	0.516100229611079	-0.758970925898645	0.698253251826754	-0.758970925898645	-0.94112394811432	-0.57681790368297	0.758970925898645
Cluster-3484.57516	-0.758970925898645	0.516100229611079	0.94112394811432	-0.94112394811432	0.880406274042429	-0.698253251826754	0.758970925898645	-0.698253251826754	-0.758970925898645	-0.455382555539187	-0.758970925898645	-0.758970925898645	0.333947207395404	-0.758970925898645	-0.758970925898645	-0.94112394811432	-0.758970925898645	-0.698253251826754	-0.94112394811432	-0.758970925898645	-0.880406274042429	-0.698253251826754	0.516100229611079	-0.57681790368297	0.698253251826754	0.880406274042429	-0.698253251826754	-0.394664881467296	-0.880406274042429	0.758970925898645	-0.758970925898645	0.57681790368297	-0.57681790368297	-0.758970925898645	0.516100229611079	-0.394664881467296	0.698253251826754	-0.57681790368297	0.880406274042429	0.394664881467296	-0.880406274042429	-0.698253251826754	0.455382555539187	-0.57681790368297	0.758970925898645	-0.698253251826754	-0.880406274042429	-0.758970925898645	0.698253251826754
Cluster-3484.48188	0.758970925898645	-0.819688599970537	-0.880406274042429	0.880406274042429	-0.758970925898645	0.698253251826754	-0.94112394811432	0.880406274042429	0.94112394811432	0.516100229611079	0.698253251826754	0.758970925898645	-0.516100229611079	0.758970925898645	0.880406274042429	0.94112394811432	0.758970925898645	0.758970925898645	0.880406274042429	0.758970925898645	0.758970925898645	0.94112394811432	-0.698253251826754	0.455382555539187	-0.758970925898645	-0.758970925898645	0.758970925898645	0.394664881467296	0.758970925898645	-0.758970925898645	0.698253251826754	-0.819688599970537	0.516100229611079	0.758970925898645	-0.637535577754862	0.394664881467296	-0.758970925898645	0.698253251826754	-0.94112394811432	-0.394664881467296	0.698253251826754	0.94112394811432	-0.819688599970537	0.57681790368297	-0.94112394811432	0.698253251826754	0.698253251826754	0.819688599970537	-0.758970925898645
Cluster-3484.49297	0.880406274042429	-0.698253251826754	-0.758970925898645	0.94112394811432	-0.880406274042429	0.758970925898645	-0.880406274042429	0.94112394811432	0.880406274042429	0.455382555539187	0.758970925898645	0.880406274042429	-0.698253251826754	0.880406274042429	0.94112394811432	0.880406274042429	0.698253251826754	0.880406274042429	0.758970925898645	0.57681790368297	0.880406274042429	0.880406274042429	-0.819688599970537	0.516100229611079	-0.698253251826754	-0.880406274042429	0.698253251826754	0.273229533323512	0.698253251826754	-0.880406274042429	0.758970925898645	-0.698253251826754	0.455382555539187	0.880406274042429	-0.57681790368297	0.273229533323512	-0.698253251826754	0.819688599970537	-0.880406274042429	-0.273229533323512	0.758970925898645	0.880406274042429	-0.698253251826754	0.758970925898645	-0.880406274042429	0.758970925898645	0.758970925898645	0.698253251826754	-0.880406274042429
Cluster-3484.48847	-0.828571428571429	0.371428571428571	0.771428571428571	-0.942857142857143	0.942857142857143	-0.714285714285714	0.657142857142857	-0.714285714285714	-0.657142857142857	-0.371428571428571	-0.771428571428571	-0.828571428571429	0.485714285714286	-0.828571428571429	-0.771428571428571	-0.828571428571429	-0.657142857142857	-0.771428571428571	-0.771428571428571	-0.542857142857143	-0.942857142857143	-0.6	0.6	-0.6	0.6	0.942857142857143	-0.6	-0.257142857142857	-0.771428571428571	0.828571428571429	-0.771428571428571	0.428571428571429	-0.485714285714286	-0.828571428571429	0.428571428571429	-0.257142857142857	0.6	-0.657142857142857	0.771428571428571	0.257142857142857	-0.885714285714286	-0.6	0.314285714285714	-0.714285714285714	0.657142857142857	-0.714285714285714	-0.885714285714286	-0.6	0.771428571428571
Cluster-3484.59670	-0.811679449913428	0.463816828521959	0.811679449913428	-0.985610760609162	0.927633657043918	-0.666736691000316	0.724713794565561	-0.753702346348183	-0.724713794565561	-0.318874069608847	-0.724713794565561	-0.811679449913428	0.521793932087204	-0.811679449913428	-0.811679449913428	-0.898645105261295	-0.637748139217693	-0.753702346348183	-0.811679449913428	-0.608759587435071	-0.927633657043918	-0.666736691000316	0.637748139217693	-0.521793932087204	0.579771035652448	0.927633657043918	-0.579771035652448	-0.231908414260979	-0.753702346348183	0.811679449913428	-0.724713794565561	0.521793932087204	-0.434828276739336	-0.811679449913428	0.521793932087204	-0.231908414260979	0.579771035652448	-0.695725242782938	0.84066800169605	0.231908414260979	-0.84066800169605	-0.666736691000316	0.405839724956714	-0.695725242782938	0.724713794565561	-0.666736691000316	-0.84066800169605	-0.695725242782938	0.753702346348183
Cluster-3484.40989	0.698253251826754	-0.758970925898645	-0.94112394811432	0.758970925898645	-0.698253251826754	0.758970925898645	-0.880406274042429	0.758970925898645	0.880406274042429	0.698253251826754	0.758970925898645	0.698253251826754	-0.273229533323512	0.698253251826754	0.758970925898645	0.880406274042429	0.880406274042429	0.698253251826754	0.94112394811432	0.819688599970537	0.698253251826754	0.880406274042429	-0.516100229611079	0.57681790368297	-0.880406274042429	-0.698253251826754	0.880406274042429	0.57681790368297	0.880406274042429	-0.698253251826754	0.758970925898645	-0.758970925898645	0.698253251826754	0.698253251826754	-0.516100229611079	0.57681790368297	-0.880406274042429	0.516100229611079	-0.880406274042429	-0.57681790368297	0.758970925898645	0.880406274042429	-0.758970925898645	0.455382555539187	-0.880406274042429	0.758970925898645	0.758970925898645	0.758970925898645	-0.698253251826754
Cluster-3484.41531	-0.758970925898645	0.516100229611079	0.94112394811432	-0.94112394811432	0.880406274042429	-0.698253251826754	0.758970925898645	-0.698253251826754	-0.758970925898645	-0.455382555539187	-0.758970925898645	-0.758970925898645	0.333947207395404	-0.758970925898645	-0.758970925898645	-0.94112394811432	-0.758970925898645	-0.698253251826754	-0.94112394811432	-0.758970925898645	-0.880406274042429	-0.698253251826754	0.516100229611079	-0.57681790368297	0.698253251826754	0.880406274042429	-0.698253251826754	-0.394664881467296	-0.880406274042429	0.758970925898645	-0.758970925898645	0.57681790368297	-0.57681790368297	-0.758970925898645	0.516100229611079	-0.394664881467296	0.698253251826754	-0.57681790368297	0.880406274042429	0.394664881467296	-0.880406274042429	-0.698253251826754	0.455382555539187	-0.57681790368297	0.758970925898645	-0.698253251826754	-0.880406274042429	-0.758970925898645	0.698253251826754
Cluster-3484.59665	0.758970925898645	-0.819688599970537	-0.880406274042429	0.880406274042429	-0.758970925898645	0.698253251826754	-0.94112394811432	0.880406274042429	0.94112394811432	0.516100229611079	0.698253251826754	0.758970925898645	-0.516100229611079	0.758970925898645	0.880406274042429	0.94112394811432	0.758970925898645	0.758970925898645	0.880406274042429	0.758970925898645	0.758970925898645	0.94112394811432	-0.698253251826754	0.455382555539187	-0.758970925898645	-0.758970925898645	0.758970925898645	0.394664881467296	0.758970925898645	-0.758970925898645	0.698253251826754	-0.819688599970537	0.516100229611079	0.758970925898645	-0.637535577754862	0.394664881467296	-0.758970925898645	0.698253251826754	-0.94112394811432	-0.394664881467296	0.698253251826754	0.94112394811432	-0.819688599970537	0.57681790368297	-0.94112394811432	0.698253251826754	0.698253251826754	0.819688599970537	-0.758970925898645
Cluster-3484.9810	-0.777541914350235	0.135224680756563	0.676123403782813	-0.676123403782813	0.845154254728517	-0.540898723026251	0.777541914350235	-0.540898723026251	-0.777541914350235	-0.304255531702266	-0.777541914350235	-0.777541914350235	0.540898723026251	-0.777541914350235	-0.777541914350235	-0.676123403782813	-0.371867872080547	-0.540898723026251	-0.676123403782813	-0.270449361513125	-0.439480212458829	-0.540898723026251	0.135224680756563	-0.777541914350235	0.540898723026251	0.439480212458829	-0.540898723026251	-0.777541914350235	-0.439480212458829	0.777541914350235	-0.777541914350235	0.777541914350235	-0.777541914350235	-0.777541914350235	0.845154254728517	-0.777541914350235	0.540898723026251	-0.777541914350235	0.845154254728517	0.777541914350235	-0.439480212458829	-0.540898723026251	0.304255531702266	-0.777541914350235	0.371867872080547	-0.540898723026251	-0.845154254728517	-0.270449361513125	0.540898723026251
Cluster-3484.46270	0.758970925898645	-0.57681790368297	-0.880406274042429	0.698253251826754	-0.758970925898645	0.880406274042429	-0.758970925898645	0.698253251826754	0.758970925898645	0.819688599970537	0.880406274042429	0.758970925898645	-0.212511859251621	0.758970925898645	0.698253251826754	0.758970925898645	0.94112394811432	0.758970925898645	0.880406274042429	0.698253251826754	0.758970925898645	0.758970925898645	-0.455382555539187	0.758970925898645	-0.94112394811432	-0.758970925898645	0.94112394811432	0.637535577754862	0.94112394811432	-0.758970925898645	0.880406274042429	-0.57681790368297	0.819688599970537	0.758970925898645	-0.333947207395404	0.637535577754862	-0.94112394811432	0.455382555539187	-0.758970925898645	-0.637535577754862	0.880406274042429	0.758970925898645	-0.57681790368297	0.516100229611079	-0.758970925898645	0.880406274042429	0.880406274042429	0.57681790368297	-0.758970925898645
Cluster-3484.59609	0.758970925898645	-0.819688599970537	-0.880406274042429	0.880406274042429	-0.758970925898645	0.698253251826754	-0.94112394811432	0.880406274042429	0.94112394811432	0.516100229611079	0.698253251826754	0.758970925898645	-0.516100229611079	0.758970925898645	0.880406274042429	0.94112394811432	0.758970925898645	0.758970925898645	0.880406274042429	0.758970925898645	0.758970925898645	0.94112394811432	-0.698253251826754	0.455382555539187	-0.758970925898645	-0.758970925898645	0.758970925898645	0.394664881467296	0.758970925898645	-0.758970925898645	0.698253251826754	-0.819688599970537	0.516100229611079	0.758970925898645	-0.637535577754862	0.394664881467296	-0.758970925898645	0.698253251826754	-0.94112394811432	-0.394664881467296	0.698253251826754	0.94112394811432	-0.819688599970537	0.57681790368297	-0.94112394811432	0.698253251826754	0.698253251826754	0.819688599970537	-0.758970925898645
Cluster-3484.9812	-0.777541914350235	0.135224680756563	0.676123403782813	-0.676123403782813	0.845154254728517	-0.540898723026251	0.777541914350235	-0.540898723026251	-0.777541914350235	-0.304255531702266	-0.777541914350235	-0.777541914350235	0.540898723026251	-0.777541914350235	-0.777541914350235	-0.676123403782813	-0.371867872080547	-0.540898723026251	-0.676123403782813	-0.270449361513125	-0.439480212458829	-0.540898723026251	0.135224680756563	-0.777541914350235	0.540898723026251	0.439480212458829	-0.540898723026251	-0.777541914350235	-0.439480212458829	0.777541914350235	-0.777541914350235	0.777541914350235	-0.777541914350235	-0.777541914350235	0.845154254728517	-0.777541914350235	0.540898723026251	-0.777541914350235	0.845154254728517	0.777541914350235	-0.439480212458829	-0.540898723026251	0.304255531702266	-0.777541914350235	0.371867872080547	-0.540898723026251	-0.845154254728517	-0.270449361513125	0.540898723026251
Cluster-3484.49084	-0.942857142857143	0.314285714285714	0.714285714285714	-0.885714285714286	1	-0.771428571428571	0.771428571428571	-0.771428571428571	-0.771428571428571	-0.428571428571429	-0.885714285714286	-0.942857142857143	0.657142857142857	-0.942857142857143	-0.885714285714286	-0.771428571428571	-0.6	-0.828571428571429	-0.714285714285714	-0.371428571428571	-0.828571428571429	-0.657142857142857	0.542857142857143	-0.771428571428571	0.657142857142857	0.828571428571429	-0.657142857142857	-0.485714285714286	-0.657142857142857	0.942857142857143	-0.885714285714286	0.6	-0.657142857142857	-0.942857142857143	0.6	-0.485714285714286	0.657142857142857	-0.828571428571429	0.828571428571429	0.485714285714286	-0.771428571428571	-0.657142857142857	0.371428571428571	-0.885714285714286	0.6	-0.771428571428571	-0.942857142857143	-0.428571428571429	0.828571428571429
Cluster-3484.57994	-0.758970925898645	0.819688599970537	0.758970925898645	-0.758970925898645	0.698253251826754	-0.880406274042429	0.758970925898645	-0.880406274042429	-0.758970925898645	-0.758970925898645	-0.758970925898645	-0.758970925898645	0.394664881467296	-0.758970925898645	-0.758970925898645	-0.758970925898645	-0.94112394811432	-0.880406274042429	-0.758970925898645	-0.698253251826754	-0.880406274042429	-0.880406274042429	0.819688599970537	-0.516100229611079	0.880406274042429	0.880406274042429	-0.880406274042429	-0.273229533323512	-0.880406274042429	0.758970925898645	-0.758970925898645	0.516100229611079	-0.516100229611079	-0.758970925898645	0.212511859251621	-0.273229533323512	0.880406274042429	-0.516100229611079	0.698253251826754	0.273229533323512	-0.880406274042429	-0.880406274042429	0.758970925898645	-0.516100229611079	0.94112394811432	-0.880406274042429	-0.698253251826754	-0.698253251826754	0.880406274042429
Cluster-3484.9802	-0.777541914350235	0.135224680756563	0.676123403782813	-0.676123403782813	0.845154254728517	-0.540898723026251	0.777541914350235	-0.540898723026251	-0.777541914350235	-0.304255531702266	-0.777541914350235	-0.777541914350235	0.540898723026251	-0.777541914350235	-0.777541914350235	-0.676123403782813	-0.371867872080547	-0.540898723026251	-0.676123403782813	-0.270449361513125	-0.439480212458829	-0.540898723026251	0.135224680756563	-0.777541914350235	0.540898723026251	0.439480212458829	-0.540898723026251	-0.777541914350235	-0.439480212458829	0.777541914350235	-0.777541914350235	0.777541914350235	-0.777541914350235	-0.777541914350235	0.845154254728517	-0.777541914350235	0.540898723026251	-0.777541914350235	0.845154254728517	0.777541914350235	-0.439480212458829	-0.540898723026251	0.304255531702266	-0.777541914350235	0.371867872080547	-0.540898723026251	-0.845154254728517	-0.270449361513125	0.540898723026251
Cluster-3484.47184	0.758970925898645	-0.57681790368297	-0.880406274042429	0.698253251826754	-0.758970925898645	0.880406274042429	-0.758970925898645	0.698253251826754	0.758970925898645	0.819688599970537	0.880406274042429	0.758970925898645	-0.212511859251621	0.758970925898645	0.698253251826754	0.758970925898645	0.94112394811432	0.758970925898645	0.880406274042429	0.698253251826754	0.758970925898645	0.758970925898645	-0.455382555539187	0.758970925898645	-0.94112394811432	-0.758970925898645	0.94112394811432	0.637535577754862	0.94112394811432	-0.758970925898645	0.880406274042429	-0.57681790368297	0.819688599970537	0.758970925898645	-0.333947207395404	0.637535577754862	-0.94112394811432	0.455382555539187	-0.758970925898645	-0.637535577754862	0.880406274042429	0.758970925898645	-0.57681790368297	0.516100229611079	-0.758970925898645	0.880406274042429	0.880406274042429	0.57681790368297	-0.758970925898645
Cluster-3484.34685	0.94112394811432	-0.516100229611079	-0.698253251826754	0.880406274042429	-0.94112394811432	0.880406274042429	-0.758970925898645	0.880406274042429	0.758970925898645	0.57681790368297	0.880406274042429	0.94112394811432	-0.637535577754862	0.94112394811432	0.880406274042429	0.758970925898645	0.758970925898645	0.94112394811432	0.698253251826754	0.455382555539187	0.94112394811432	0.758970925898645	-0.758970925898645	0.698253251826754	-0.758970925898645	-0.94112394811432	0.758970925898645	0.333947207395404	0.758970925898645	-0.94112394811432	0.880406274042429	-0.516100229611079	0.57681790368297	0.94112394811432	-0.394664881467296	0.333947207395404	-0.758970925898645	0.758970925898645	-0.758970925898645	-0.333947207395404	0.880406274042429	0.758970925898645	-0.516100229611079	0.819688599970537	-0.758970925898645	0.880406274042429	0.880406274042429	0.516100229611079	-0.94112394811432
Cluster-3484.9774	-0.777541914350235	0.135224680756563	0.676123403782813	-0.676123403782813	0.845154254728517	-0.540898723026251	0.777541914350235	-0.540898723026251	-0.777541914350235	-0.304255531702266	-0.777541914350235	-0.777541914350235	0.540898723026251	-0.777541914350235	-0.777541914350235	-0.676123403782813	-0.371867872080547	-0.540898723026251	-0.676123403782813	-0.270449361513125	-0.439480212458829	-0.540898723026251	0.135224680756563	-0.777541914350235	0.540898723026251	0.439480212458829	-0.540898723026251	-0.777541914350235	-0.439480212458829	0.777541914350235	-0.777541914350235	0.777541914350235	-0.777541914350235	-0.777541914350235	0.845154254728517	-0.777541914350235	0.540898723026251	-0.777541914350235	0.845154254728517	0.777541914350235	-0.439480212458829	-0.540898723026251	0.304255531702266	-0.777541914350235	0.371867872080547	-0.540898723026251	-0.845154254728517	-0.270449361513125	0.540898723026251
Cluster-3484.51379	0.94112394811432	-0.516100229611079	-0.698253251826754	0.880406274042429	-0.94112394811432	0.880406274042429	-0.758970925898645	0.880406274042429	0.758970925898645	0.57681790368297	0.880406274042429	0.94112394811432	-0.637535577754862	0.94112394811432	0.880406274042429	0.758970925898645	0.758970925898645	0.94112394811432	0.698253251826754	0.455382555539187	0.94112394811432	0.758970925898645	-0.758970925898645	0.698253251826754	-0.758970925898645	-0.94112394811432	0.758970925898645	0.333947207395404	0.758970925898645	-0.94112394811432	0.880406274042429	-0.516100229611079	0.57681790368297	0.94112394811432	-0.394664881467296	0.333947207395404	-0.758970925898645	0.758970925898645	-0.758970925898645	-0.333947207395404	0.880406274042429	0.758970925898645	-0.516100229611079	0.819688599970537	-0.758970925898645	0.880406274042429	0.880406274042429	0.516100229611079	-0.94112394811432
Cluster-3484.45128	-0.724713794565561	0.376851173174092	0.898645105261295	-0.811679449913428	0.84066800169605	-0.753702346348183	0.637748139217693	-0.579771035652448	-0.637748139217693	-0.579771035652448	-0.811679449913428	-0.724713794565561	0.173931310695735	-0.724713794565561	-0.637748139217693	-0.811679449913428	-0.811679449913428	-0.666736691000316	-0.898645105261295	-0.695725242782938	-0.84066800169605	-0.579771035652448	0.376851173174092	-0.695725242782938	0.753702346348183	0.84066800169605	-0.753702346348183	-0.492805380304581	-0.927633657043918	0.724713794565561	-0.811679449913428	0.434828276739336	-0.695725242782938	-0.724713794565561	0.347862621391469	-0.492805380304581	0.753702346348183	-0.434828276739336	0.753702346348183	0.492805380304581	-0.927633657043918	-0.579771035652448	0.318874069608847	-0.521793932087204	0.637748139217693	-0.753702346348183	-0.927633657043918	-0.608759587435071	0.666736691000316
Cluster-3484.57264	-0.880406274042429	0.455382555539187	0.880406274042429	-0.880406274042429	0.94112394811432	-0.758970925898645	0.880406274042429	-0.758970925898645	-0.880406274042429	-0.516100229611079	-0.880406274042429	-0.880406274042429	0.516100229611079	-0.880406274042429	-0.880406274042429	-0.880406274042429	-0.698253251826754	-0.758970925898645	-0.880406274042429	-0.57681790368297	-0.758970925898645	-0.758970925898645	0.455382555539187	-0.758970925898645	0.758970925898645	0.758970925898645	-0.758970925898645	-0.637535577754862	-0.758970925898645	0.880406274042429	-0.880406274042429	0.758970925898645	-0.758970925898645	-0.880406274042429	0.698253251826754	-0.637535577754862	0.758970925898645	-0.758970925898645	0.94112394811432	0.637535577754862	-0.758970925898645	-0.758970925898645	0.516100229611079	-0.758970925898645	0.698253251826754	-0.758970925898645	-0.94112394811432	-0.57681790368297	0.758970925898645
Cluster-3484.61945	0.698253251826754	-0.758970925898645	-0.94112394811432	0.758970925898645	-0.698253251826754	0.758970925898645	-0.880406274042429	0.758970925898645	0.880406274042429	0.698253251826754	0.758970925898645	0.698253251826754	-0.273229533323512	0.698253251826754	0.758970925898645	0.880406274042429	0.880406274042429	0.698253251826754	0.94112394811432	0.819688599970537	0.698253251826754	0.880406274042429	-0.516100229611079	0.57681790368297	-0.880406274042429	-0.698253251826754	0.880406274042429	0.57681790368297	0.880406274042429	-0.698253251826754	0.758970925898645	-0.758970925898645	0.698253251826754	0.698253251826754	-0.516100229611079	0.57681790368297	-0.880406274042429	0.516100229611079	-0.880406274042429	-0.57681790368297	0.758970925898645	0.880406274042429	-0.758970925898645	0.455382555539187	-0.880406274042429	0.758970925898645	0.758970925898645	0.758970925898645	-0.698253251826754
Cluster-3484.47333	-0.880406274042429	0.455382555539187	0.880406274042429	-0.880406274042429	0.94112394811432	-0.758970925898645	0.880406274042429	-0.758970925898645	-0.880406274042429	-0.516100229611079	-0.880406274042429	-0.880406274042429	0.516100229611079	-0.880406274042429	-0.880406274042429	-0.880406274042429	-0.698253251826754	-0.758970925898645	-0.880406274042429	-0.57681790368297	-0.758970925898645	-0.758970925898645	0.455382555539187	-0.758970925898645	0.758970925898645	0.758970925898645	-0.758970925898645	-0.637535577754862	-0.758970925898645	0.880406274042429	-0.880406274042429	0.758970925898645	-0.758970925898645	-0.880406274042429	0.698253251826754	-0.637535577754862	0.758970925898645	-0.758970925898645	0.94112394811432	0.637535577754862	-0.758970925898645	-0.758970925898645	0.516100229611079	-0.758970925898645	0.698253251826754	-0.758970925898645	-0.94112394811432	-0.57681790368297	0.758970925898645
Cluster-3484.40625	-0.758970925898645	0.516100229611079	0.94112394811432	-0.94112394811432	0.880406274042429	-0.698253251826754	0.758970925898645	-0.698253251826754	-0.758970925898645	-0.455382555539187	-0.758970925898645	-0.758970925898645	0.333947207395404	-0.758970925898645	-0.758970925898645	-0.94112394811432	-0.758970925898645	-0.698253251826754	-0.94112394811432	-0.758970925898645	-0.880406274042429	-0.698253251826754	0.516100229611079	-0.57681790368297	0.698253251826754	0.880406274042429	-0.698253251826754	-0.394664881467296	-0.880406274042429	0.758970925898645	-0.758970925898645	0.57681790368297	-0.57681790368297	-0.758970925898645	0.516100229611079	-0.394664881467296	0.698253251826754	-0.57681790368297	0.880406274042429	0.394664881467296	-0.880406274042429	-0.698253251826754	0.455382555539187	-0.57681790368297	0.758970925898645	-0.698253251826754	-0.880406274042429	-0.758970925898645	0.698253251826754
Cluster-3484.53169	0.927633657043918	-0.318874069608847	-0.724713794565561	0.724713794565561	-0.927633657043918	0.898645105261295	-0.753702346348183	0.724713794565561	0.753702346348183	0.695725242782938	0.985610760609162	0.927633657043918	-0.492805380304581	0.927633657043918	0.811679449913428	0.666736691000316	0.753702346348183	0.84066800169605	0.724713794565561	0.376851173174092	0.753702346348183	0.666736691000316	-0.434828276739336	0.927633657043918	-0.84066800169605	-0.753702346348183	0.84066800169605	0.695725242782938	0.753702346348183	-0.927633657043918	0.985610760609162	-0.579771035652448	0.869656553478673	0.927633657043918	-0.463816828521959	0.695725242782938	-0.84066800169605	0.695725242782938	-0.753702346348183	-0.695725242782938	0.811679449913428	0.666736691000316	-0.405839724956714	0.811679449913428	-0.579771035652448	0.898645105261295	0.985610760609162	0.318874069608847	-0.84066800169605
Cluster-3484.40374	-0.698253251826754	0.698253251826754	0.880406274042429	-0.880406274042429	0.758970925898645	-0.758970925898645	0.698253251826754	-0.758970925898645	-0.698253251826754	-0.57681790368297	-0.698253251826754	-0.698253251826754	0.273229533323512	-0.698253251826754	-0.698253251826754	-0.880406274042429	-0.880406274042429	-0.758970925898645	-0.880406274042429	-0.819688599970537	-0.94112394811432	-0.758970925898645	0.698253251826754	-0.455382555539187	0.758970925898645	0.94112394811432	-0.758970925898645	-0.212511859251621	-0.94112394811432	0.698253251826754	-0.698253251826754	0.455382555539187	-0.455382555539187	-0.698253251826754	0.273229533323512	-0.212511859251621	0.758970925898645	-0.455382555539187	0.758970925898645	0.212511859251621	-0.94112394811432	-0.758970925898645	0.57681790368297	-0.455382555539187	0.880406274042429	-0.758970925898645	-0.758970925898645	-0.819688599970537	0.758970925898645
Cluster-3484.24030	-0.758970925898645	0.516100229611079	0.94112394811432	-0.94112394811432	0.880406274042429	-0.698253251826754	0.758970925898645	-0.698253251826754	-0.758970925898645	-0.455382555539187	-0.758970925898645	-0.758970925898645	0.333947207395404	-0.758970925898645	-0.758970925898645	-0.94112394811432	-0.758970925898645	-0.698253251826754	-0.94112394811432	-0.758970925898645	-0.880406274042429	-0.698253251826754	0.516100229611079	-0.57681790368297	0.698253251826754	0.880406274042429	-0.698253251826754	-0.394664881467296	-0.880406274042429	0.758970925898645	-0.758970925898645	0.57681790368297	-0.57681790368297	-0.758970925898645	0.516100229611079	-0.394664881467296	0.698253251826754	-0.57681790368297	0.880406274042429	0.394664881467296	-0.880406274042429	-0.698253251826754	0.455382555539187	-0.57681790368297	0.758970925898645	-0.698253251826754	-0.880406274042429	-0.758970925898645	0.698253251826754
Cluster-3484.40372	0.758970925898645	-0.819688599970537	-0.880406274042429	0.880406274042429	-0.758970925898645	0.698253251826754	-0.94112394811432	0.880406274042429	0.94112394811432	0.516100229611079	0.698253251826754	0.758970925898645	-0.516100229611079	0.758970925898645	0.880406274042429	0.94112394811432	0.758970925898645	0.758970925898645	0.880406274042429	0.758970925898645	0.758970925898645	0.94112394811432	-0.698253251826754	0.455382555539187	-0.758970925898645	-0.758970925898645	0.758970925898645	0.394664881467296	0.758970925898645	-0.758970925898645	0.698253251826754	-0.819688599970537	0.516100229611079	0.758970925898645	-0.637535577754862	0.394664881467296	-0.758970925898645	0.698253251826754	-0.94112394811432	-0.394664881467296	0.698253251826754	0.94112394811432	-0.819688599970537	0.57681790368297	-0.94112394811432	0.698253251826754	0.698253251826754	0.819688599970537	-0.758970925898645
Cluster-3484.103764	-0.880406274042429	0.455382555539187	0.880406274042429	-0.880406274042429	0.94112394811432	-0.758970925898645	0.880406274042429	-0.758970925898645	-0.880406274042429	-0.516100229611079	-0.880406274042429	-0.880406274042429	0.516100229611079	-0.880406274042429	-0.880406274042429	-0.880406274042429	-0.698253251826754	-0.758970925898645	-0.880406274042429	-0.57681790368297	-0.758970925898645	-0.758970925898645	0.455382555539187	-0.758970925898645	0.758970925898645	0.758970925898645	-0.758970925898645	-0.637535577754862	-0.758970925898645	0.880406274042429	-0.880406274042429	0.758970925898645	-0.758970925898645	-0.880406274042429	0.698253251826754	-0.637535577754862	0.758970925898645	-0.758970925898645	0.94112394811432	0.637535577754862	-0.758970925898645	-0.758970925898645	0.516100229611079	-0.758970925898645	0.698253251826754	-0.758970925898645	-0.94112394811432	-0.57681790368297	0.758970925898645
Cluster-3484.62099	-0.758970925898645	0.516100229611079	0.94112394811432	-0.94112394811432	0.880406274042429	-0.698253251826754	0.758970925898645	-0.698253251826754	-0.758970925898645	-0.455382555539187	-0.758970925898645	-0.758970925898645	0.333947207395404	-0.758970925898645	-0.758970925898645	-0.94112394811432	-0.758970925898645	-0.698253251826754	-0.94112394811432	-0.758970925898645	-0.880406274042429	-0.698253251826754	0.516100229611079	-0.57681790368297	0.698253251826754	0.880406274042429	-0.698253251826754	-0.394664881467296	-0.880406274042429	0.758970925898645	-0.758970925898645	0.57681790368297	-0.57681790368297	-0.758970925898645	0.516100229611079	-0.394664881467296	0.698253251826754	-0.57681790368297	0.880406274042429	0.394664881467296	-0.880406274042429	-0.698253251826754	0.455382555539187	-0.57681790368297	0.758970925898645	-0.698253251826754	-0.880406274042429	-0.758970925898645	0.698253251826754
Cluster-3484.9787	-0.777541914350235	0.135224680756563	0.676123403782813	-0.676123403782813	0.845154254728517	-0.540898723026251	0.777541914350235	-0.540898723026251	-0.777541914350235	-0.304255531702266	-0.777541914350235	-0.777541914350235	0.540898723026251	-0.777541914350235	-0.777541914350235	-0.676123403782813	-0.371867872080547	-0.540898723026251	-0.676123403782813	-0.270449361513125	-0.439480212458829	-0.540898723026251	0.135224680756563	-0.777541914350235	0.540898723026251	0.439480212458829	-0.540898723026251	-0.777541914350235	-0.439480212458829	0.777541914350235	-0.777541914350235	0.777541914350235	-0.777541914350235	-0.777541914350235	0.845154254728517	-0.777541914350235	0.540898723026251	-0.777541914350235	0.845154254728517	0.777541914350235	-0.439480212458829	-0.540898723026251	0.304255531702266	-0.777541914350235	0.371867872080547	-0.540898723026251	-0.845154254728517	-0.270449361513125	0.540898723026251
Cluster-3484.51337	0.698253251826754	-0.758970925898645	-0.94112394811432	0.758970925898645	-0.698253251826754	0.758970925898645	-0.880406274042429	0.758970925898645	0.880406274042429	0.698253251826754	0.758970925898645	0.698253251826754	-0.273229533323512	0.698253251826754	0.758970925898645	0.880406274042429	0.880406274042429	0.698253251826754	0.94112394811432	0.819688599970537	0.698253251826754	0.880406274042429	-0.516100229611079	0.57681790368297	-0.880406274042429	-0.698253251826754	0.880406274042429	0.57681790368297	0.880406274042429	-0.698253251826754	0.758970925898645	-0.758970925898645	0.698253251826754	0.698253251826754	-0.516100229611079	0.57681790368297	-0.880406274042429	0.516100229611079	-0.880406274042429	-0.57681790368297	0.758970925898645	0.880406274042429	-0.758970925898645	0.455382555539187	-0.880406274042429	0.758970925898645	0.758970925898645	0.758970925898645	-0.698253251826754
Cluster-3484.64192	0.758970925898645	-0.57681790368297	-0.880406274042429	0.698253251826754	-0.758970925898645	0.880406274042429	-0.758970925898645	0.698253251826754	0.758970925898645	0.819688599970537	0.880406274042429	0.758970925898645	-0.212511859251621	0.758970925898645	0.698253251826754	0.758970925898645	0.94112394811432	0.758970925898645	0.880406274042429	0.698253251826754	0.758970925898645	0.758970925898645	-0.455382555539187	0.758970925898645	-0.94112394811432	-0.758970925898645	0.94112394811432	0.637535577754862	0.94112394811432	-0.758970925898645	0.880406274042429	-0.57681790368297	0.819688599970537	0.758970925898645	-0.333947207395404	0.637535577754862	-0.94112394811432	0.455382555539187	-0.758970925898645	-0.637535577754862	0.880406274042429	0.758970925898645	-0.57681790368297	0.516100229611079	-0.758970925898645	0.880406274042429	0.880406274042429	0.57681790368297	-0.758970925898645
Cluster-3484.59847	0.758970925898645	-0.57681790368297	-0.880406274042429	0.698253251826754	-0.758970925898645	0.880406274042429	-0.758970925898645	0.698253251826754	0.758970925898645	0.819688599970537	0.880406274042429	0.758970925898645	-0.212511859251621	0.758970925898645	0.698253251826754	0.758970925898645	0.94112394811432	0.758970925898645	0.880406274042429	0.698253251826754	0.758970925898645	0.758970925898645	-0.455382555539187	0.758970925898645	-0.94112394811432	-0.758970925898645	0.94112394811432	0.637535577754862	0.94112394811432	-0.758970925898645	0.880406274042429	-0.57681790368297	0.819688599970537	0.758970925898645	-0.333947207395404	0.637535577754862	-0.94112394811432	0.455382555539187	-0.758970925898645	-0.637535577754862	0.880406274042429	0.758970925898645	-0.57681790368297	0.516100229611079	-0.758970925898645	0.880406274042429	0.880406274042429	0.57681790368297	-0.758970925898645
Cluster-3484.49025	-0.758970925898645	0.516100229611079	0.94112394811432	-0.94112394811432	0.880406274042429	-0.698253251826754	0.758970925898645	-0.698253251826754	-0.758970925898645	-0.455382555539187	-0.758970925898645	-0.758970925898645	0.333947207395404	-0.758970925898645	-0.758970925898645	-0.94112394811432	-0.758970925898645	-0.698253251826754	-0.94112394811432	-0.758970925898645	-0.880406274042429	-0.698253251826754	0.516100229611079	-0.57681790368297	0.698253251826754	0.880406274042429	-0.698253251826754	-0.394664881467296	-0.880406274042429	0.758970925898645	-0.758970925898645	0.57681790368297	-0.57681790368297	-0.758970925898645	0.516100229611079	-0.394664881467296	0.698253251826754	-0.57681790368297	0.880406274042429	0.394664881467296	-0.880406274042429	-0.698253251826754	0.455382555539187	-0.57681790368297	0.758970925898645	-0.698253251826754	-0.880406274042429	-0.758970925898645	0.698253251826754
Cluster-3484.64168	-0.758970925898645	0.516100229611079	0.94112394811432	-0.94112394811432	0.880406274042429	-0.698253251826754	0.758970925898645	-0.698253251826754	-0.758970925898645	-0.455382555539187	-0.758970925898645	-0.758970925898645	0.333947207395404	-0.758970925898645	-0.758970925898645	-0.94112394811432	-0.758970925898645	-0.698253251826754	-0.94112394811432	-0.758970925898645	-0.880406274042429	-0.698253251826754	0.516100229611079	-0.57681790368297	0.698253251826754	0.880406274042429	-0.698253251826754	-0.394664881467296	-0.880406274042429	0.758970925898645	-0.758970925898645	0.57681790368297	-0.57681790368297	-0.758970925898645	0.516100229611079	-0.394664881467296	0.698253251826754	-0.57681790368297	0.880406274042429	0.394664881467296	-0.880406274042429	-0.698253251826754	0.455382555539187	-0.57681790368297	0.758970925898645	-0.698253251826754	-0.880406274042429	-0.758970925898645	0.698253251826754
Cluster-3484.9819	-0.777541914350235	0.135224680756563	0.676123403782813	-0.676123403782813	0.845154254728517	-0.540898723026251	0.777541914350235	-0.540898723026251	-0.777541914350235	-0.304255531702266	-0.777541914350235	-0.777541914350235	0.540898723026251	-0.777541914350235	-0.777541914350235	-0.676123403782813	-0.371867872080547	-0.540898723026251	-0.676123403782813	-0.270449361513125	-0.439480212458829	-0.540898723026251	0.135224680756563	-0.777541914350235	0.540898723026251	0.439480212458829	-0.540898723026251	-0.777541914350235	-0.439480212458829	0.777541914350235	-0.777541914350235	0.777541914350235	-0.777541914350235	-0.777541914350235	0.845154254728517	-0.777541914350235	0.540898723026251	-0.777541914350235	0.845154254728517	0.777541914350235	-0.439480212458829	-0.540898723026251	0.304255531702266	-0.777541914350235	0.371867872080547	-0.540898723026251	-0.845154254728517	-0.270449361513125	0.540898723026251
Cluster-3484.60296	0.777541914350235	-0.50709255283711	-0.439480212458829	0.845154254728517	-0.777541914350235	0.540898723026251	-0.676123403782813	0.845154254728517	0.676123403782813	0.135224680756563	0.540898723026251	0.777541914350235	-0.845154254728517	0.777541914350235	0.845154254728517	0.676123403782813	0.371867872080547	0.777541914350235	0.439480212458829	0.270449361513125	0.777541914350235	0.676123403782813	-0.845154254728517	0.304255531702266	-0.371867872080547	-0.777541914350235	0.371867872080547	-0.0338061701891407	0.371867872080547	-0.777541914350235	0.540898723026251	-0.50709255283711	0.135224680756563	0.777541914350235	-0.50709255283711	-0.0338061701891407	-0.371867872080547	0.845154254728517	-0.676123403782813	0.0338061701891407	0.540898723026251	0.676123403782813	-0.50709255283711	0.777541914350235	-0.676123403782813	0.540898723026251	0.540898723026251	0.50709255283711	-0.777541914350235
Cluster-3484.60765	0.777541914350235	-0.50709255283711	-0.439480212458829	0.845154254728517	-0.777541914350235	0.540898723026251	-0.676123403782813	0.845154254728517	0.676123403782813	0.135224680756563	0.540898723026251	0.777541914350235	-0.845154254728517	0.777541914350235	0.845154254728517	0.676123403782813	0.371867872080547	0.777541914350235	0.439480212458829	0.270449361513125	0.777541914350235	0.676123403782813	-0.845154254728517	0.304255531702266	-0.371867872080547	-0.777541914350235	0.371867872080547	-0.0338061701891407	0.371867872080547	-0.777541914350235	0.540898723026251	-0.50709255283711	0.135224680756563	0.777541914350235	-0.50709255283711	-0.0338061701891407	-0.371867872080547	0.845154254728517	-0.676123403782813	0.0338061701891407	0.540898723026251	0.676123403782813	-0.50709255283711	0.777541914350235	-0.676123403782813	0.540898723026251	0.540898723026251	0.50709255283711	-0.777541914350235
Cluster-3484.57726	0.758970925898645	-0.57681790368297	-0.880406274042429	0.698253251826754	-0.758970925898645	0.880406274042429	-0.758970925898645	0.698253251826754	0.758970925898645	0.819688599970537	0.880406274042429	0.758970925898645	-0.212511859251621	0.758970925898645	0.698253251826754	0.758970925898645	0.94112394811432	0.758970925898645	0.880406274042429	0.698253251826754	0.758970925898645	0.758970925898645	-0.455382555539187	0.758970925898645	-0.94112394811432	-0.758970925898645	0.94112394811432	0.637535577754862	0.94112394811432	-0.758970925898645	0.880406274042429	-0.57681790368297	0.819688599970537	0.758970925898645	-0.333947207395404	0.637535577754862	-0.94112394811432	0.455382555539187	-0.758970925898645	-0.637535577754862	0.880406274042429	0.758970925898645	-0.57681790368297	0.516100229611079	-0.758970925898645	0.880406274042429	0.880406274042429	0.57681790368297	-0.758970925898645
Cluster-3484.59611	-0.698253251826754	0.698253251826754	0.880406274042429	-0.880406274042429	0.758970925898645	-0.758970925898645	0.698253251826754	-0.758970925898645	-0.698253251826754	-0.57681790368297	-0.698253251826754	-0.698253251826754	0.273229533323512	-0.698253251826754	-0.698253251826754	-0.880406274042429	-0.880406274042429	-0.758970925898645	-0.880406274042429	-0.819688599970537	-0.94112394811432	-0.758970925898645	0.698253251826754	-0.455382555539187	0.758970925898645	0.94112394811432	-0.758970925898645	-0.212511859251621	-0.94112394811432	0.698253251826754	-0.698253251826754	0.455382555539187	-0.455382555539187	-0.698253251826754	0.273229533323512	-0.212511859251621	0.758970925898645	-0.455382555539187	0.758970925898645	0.212511859251621	-0.94112394811432	-0.758970925898645	0.57681790368297	-0.455382555539187	0.880406274042429	-0.758970925898645	-0.758970925898645	-0.819688599970537	0.758970925898645
Cluster-3484.60766	0.777541914350235	-0.50709255283711	-0.439480212458829	0.845154254728517	-0.777541914350235	0.540898723026251	-0.676123403782813	0.845154254728517	0.676123403782813	0.135224680756563	0.540898723026251	0.777541914350235	-0.845154254728517	0.777541914350235	0.845154254728517	0.676123403782813	0.371867872080547	0.777541914350235	0.439480212458829	0.270449361513125	0.777541914350235	0.676123403782813	-0.845154254728517	0.304255531702266	-0.371867872080547	-0.777541914350235	0.371867872080547	-0.0338061701891407	0.371867872080547	-0.777541914350235	0.540898723026251	-0.50709255283711	0.135224680756563	0.777541914350235	-0.50709255283711	-0.0338061701891407	-0.371867872080547	0.845154254728517	-0.676123403782813	0.0338061701891407	0.540898723026251	0.676123403782813	-0.50709255283711	0.777541914350235	-0.676123403782813	0.540898723026251	0.540898723026251	0.50709255283711	-0.777541914350235
Cluster-3484.57995	-0.880406274042429	0.455382555539187	0.880406274042429	-0.880406274042429	0.94112394811432	-0.758970925898645	0.880406274042429	-0.758970925898645	-0.880406274042429	-0.516100229611079	-0.880406274042429	-0.880406274042429	0.516100229611079	-0.880406274042429	-0.880406274042429	-0.880406274042429	-0.698253251826754	-0.758970925898645	-0.880406274042429	-0.57681790368297	-0.758970925898645	-0.758970925898645	0.455382555539187	-0.758970925898645	0.758970925898645	0.758970925898645	-0.758970925898645	-0.637535577754862	-0.758970925898645	0.880406274042429	-0.880406274042429	0.758970925898645	-0.758970925898645	-0.880406274042429	0.698253251826754	-0.637535577754862	0.758970925898645	-0.758970925898645	0.94112394811432	0.637535577754862	-0.758970925898645	-0.758970925898645	0.516100229611079	-0.758970925898645	0.698253251826754	-0.758970925898645	-0.94112394811432	-0.57681790368297	0.758970925898645
Cluster-3484.48455	-0.758970925898645	0.516100229611079	0.94112394811432	-0.94112394811432	0.880406274042429	-0.698253251826754	0.758970925898645	-0.698253251826754	-0.758970925898645	-0.455382555539187	-0.758970925898645	-0.758970925898645	0.333947207395404	-0.758970925898645	-0.758970925898645	-0.94112394811432	-0.758970925898645	-0.698253251826754	-0.94112394811432	-0.758970925898645	-0.880406274042429	-0.698253251826754	0.516100229611079	-0.57681790368297	0.698253251826754	0.880406274042429	-0.698253251826754	-0.394664881467296	-0.880406274042429	0.758970925898645	-0.758970925898645	0.57681790368297	-0.57681790368297	-0.758970925898645	0.516100229611079	-0.394664881467296	0.698253251826754	-0.57681790368297	0.880406274042429	0.394664881467296	-0.880406274042429	-0.698253251826754	0.455382555539187	-0.57681790368297	0.758970925898645	-0.698253251826754	-0.880406274042429	-0.758970925898645	0.698253251826754
Cluster-3484.46223	0.698253251826754	-0.758970925898645	-0.94112394811432	0.758970925898645	-0.698253251826754	0.758970925898645	-0.880406274042429	0.758970925898645	0.880406274042429	0.698253251826754	0.758970925898645	0.698253251826754	-0.273229533323512	0.698253251826754	0.758970925898645	0.880406274042429	0.880406274042429	0.698253251826754	0.94112394811432	0.819688599970537	0.698253251826754	0.880406274042429	-0.516100229611079	0.57681790368297	-0.880406274042429	-0.698253251826754	0.880406274042429	0.57681790368297	0.880406274042429	-0.698253251826754	0.758970925898645	-0.758970925898645	0.698253251826754	0.698253251826754	-0.516100229611079	0.57681790368297	-0.880406274042429	0.516100229611079	-0.880406274042429	-0.57681790368297	0.758970925898645	0.880406274042429	-0.758970925898645	0.455382555539187	-0.880406274042429	0.758970925898645	0.758970925898645	0.758970925898645	-0.698253251826754
Cluster-3484.9823	-0.777541914350235	0.135224680756563	0.676123403782813	-0.676123403782813	0.845154254728517	-0.540898723026251	0.777541914350235	-0.540898723026251	-0.777541914350235	-0.304255531702266	-0.777541914350235	-0.777541914350235	0.540898723026251	-0.777541914350235	-0.777541914350235	-0.676123403782813	-0.371867872080547	-0.540898723026251	-0.676123403782813	-0.270449361513125	-0.439480212458829	-0.540898723026251	0.135224680756563	-0.777541914350235	0.540898723026251	0.439480212458829	-0.540898723026251	-0.777541914350235	-0.439480212458829	0.777541914350235	-0.777541914350235	0.777541914350235	-0.777541914350235	-0.777541914350235	0.845154254728517	-0.777541914350235	0.540898723026251	-0.777541914350235	0.845154254728517	0.777541914350235	-0.439480212458829	-0.540898723026251	0.304255531702266	-0.777541914350235	0.371867872080547	-0.540898723026251	-0.845154254728517	-0.270449361513125	0.540898723026251
Cluster-3484.59723	0.880406274042429	-0.455382555539187	-0.758970925898645	0.758970925898645	-0.880406274042429	0.94112394811432	-0.698253251826754	0.758970925898645	0.698253251826754	0.758970925898645	0.94112394811432	0.880406274042429	-0.394664881467296	0.880406274042429	0.758970925898645	0.698253251826754	0.880406274042429	0.880406274042429	0.758970925898645	0.516100229611079	0.880406274042429	0.698253251826754	-0.57681790368297	0.819688599970537	-0.880406274042429	-0.880406274042429	0.880406274042429	0.516100229611079	0.880406274042429	-0.880406274042429	0.94112394811432	-0.455382555539187	0.758970925898645	0.880406274042429	-0.273229533323512	0.516100229611079	-0.880406274042429	0.57681790368297	-0.698253251826754	-0.516100229611079	0.94112394811432	0.698253251826754	-0.455382555539187	0.698253251826754	-0.698253251826754	0.94112394811432	0.94112394811432	0.455382555539187	-0.880406274042429
Cluster-3484.9775	-0.777541914350235	0.135224680756563	0.676123403782813	-0.676123403782813	0.845154254728517	-0.540898723026251	0.777541914350235	-0.540898723026251	-0.777541914350235	-0.304255531702266	-0.777541914350235	-0.777541914350235	0.540898723026251	-0.777541914350235	-0.777541914350235	-0.676123403782813	-0.371867872080547	-0.540898723026251	-0.676123403782813	-0.270449361513125	-0.439480212458829	-0.540898723026251	0.135224680756563	-0.777541914350235	0.540898723026251	0.439480212458829	-0.540898723026251	-0.777541914350235	-0.439480212458829	0.777541914350235	-0.777541914350235	0.777541914350235	-0.777541914350235	-0.777541914350235	0.845154254728517	-0.777541914350235	0.540898723026251	-0.777541914350235	0.845154254728517	0.777541914350235	-0.439480212458829	-0.540898723026251	0.304255531702266	-0.777541914350235	0.371867872080547	-0.540898723026251	-0.845154254728517	-0.270449361513125	0.540898723026251
Cluster-3484.39137	0.927633657043918	-0.318874069608847	-0.724713794565561	0.724713794565561	-0.927633657043918	0.898645105261295	-0.753702346348183	0.724713794565561	0.753702346348183	0.695725242782938	0.985610760609162	0.927633657043918	-0.492805380304581	0.927633657043918	0.811679449913428	0.666736691000316	0.753702346348183	0.84066800169605	0.724713794565561	0.376851173174092	0.753702346348183	0.666736691000316	-0.434828276739336	0.927633657043918	-0.84066800169605	-0.753702346348183	0.84066800169605	0.695725242782938	0.753702346348183	-0.927633657043918	0.985610760609162	-0.579771035652448	0.869656553478673	0.927633657043918	-0.463816828521959	0.695725242782938	-0.84066800169605	0.695725242782938	-0.753702346348183	-0.695725242782938	0.811679449913428	0.666736691000316	-0.405839724956714	0.811679449913428	-0.579771035652448	0.898645105261295	0.985610760609162	0.318874069608847	-0.84066800169605
Cluster-3484.64158	0.880406274042429	-0.698253251826754	-0.758970925898645	0.94112394811432	-0.880406274042429	0.758970925898645	-0.880406274042429	0.94112394811432	0.880406274042429	0.455382555539187	0.758970925898645	0.880406274042429	-0.698253251826754	0.880406274042429	0.94112394811432	0.880406274042429	0.698253251826754	0.880406274042429	0.758970925898645	0.57681790368297	0.880406274042429	0.880406274042429	-0.819688599970537	0.516100229611079	-0.698253251826754	-0.880406274042429	0.698253251826754	0.273229533323512	0.698253251826754	-0.880406274042429	0.758970925898645	-0.698253251826754	0.455382555539187	0.880406274042429	-0.57681790368297	0.273229533323512	-0.698253251826754	0.819688599970537	-0.880406274042429	-0.273229533323512	0.758970925898645	0.880406274042429	-0.698253251826754	0.758970925898645	-0.880406274042429	0.758970925898645	0.758970925898645	0.698253251826754	-0.880406274042429
Cluster-3484.64194	-0.758970925898645	0.516100229611079	0.94112394811432	-0.94112394811432	0.880406274042429	-0.698253251826754	0.758970925898645	-0.698253251826754	-0.758970925898645	-0.455382555539187	-0.758970925898645	-0.758970925898645	0.333947207395404	-0.758970925898645	-0.758970925898645	-0.94112394811432	-0.758970925898645	-0.698253251826754	-0.94112394811432	-0.758970925898645	-0.880406274042429	-0.698253251826754	0.516100229611079	-0.57681790368297	0.698253251826754	0.880406274042429	-0.698253251826754	-0.394664881467296	-0.880406274042429	0.758970925898645	-0.758970925898645	0.57681790368297	-0.57681790368297	-0.758970925898645	0.516100229611079	-0.394664881467296	0.698253251826754	-0.57681790368297	0.880406274042429	0.394664881467296	-0.880406274042429	-0.698253251826754	0.455382555539187	-0.57681790368297	0.758970925898645	-0.698253251826754	-0.880406274042429	-0.758970925898645	0.698253251826754
Cluster-3484.30735	0.880406274042429	-0.455382555539187	-0.758970925898645	0.758970925898645	-0.880406274042429	0.94112394811432	-0.698253251826754	0.758970925898645	0.698253251826754	0.758970925898645	0.94112394811432	0.880406274042429	-0.394664881467296	0.880406274042429	0.758970925898645	0.698253251826754	0.880406274042429	0.880406274042429	0.758970925898645	0.516100229611079	0.880406274042429	0.698253251826754	-0.57681790368297	0.819688599970537	-0.880406274042429	-0.880406274042429	0.880406274042429	0.516100229611079	0.880406274042429	-0.880406274042429	0.94112394811432	-0.455382555539187	0.758970925898645	0.880406274042429	-0.273229533323512	0.516100229611079	-0.880406274042429	0.57681790368297	-0.698253251826754	-0.516100229611079	0.94112394811432	0.698253251826754	-0.455382555539187	0.698253251826754	-0.698253251826754	0.94112394811432	0.94112394811432	0.455382555539187	-0.880406274042429
Cluster-3484.48697	-0.777541914350235	0.135224680756563	0.676123403782813	-0.676123403782813	0.845154254728517	-0.540898723026251	0.777541914350235	-0.540898723026251	-0.777541914350235	-0.304255531702266	-0.777541914350235	-0.777541914350235	0.540898723026251	-0.777541914350235	-0.777541914350235	-0.676123403782813	-0.371867872080547	-0.540898723026251	-0.676123403782813	-0.270449361513125	-0.439480212458829	-0.540898723026251	0.135224680756563	-0.777541914350235	0.540898723026251	0.439480212458829	-0.540898723026251	-0.777541914350235	-0.439480212458829	0.777541914350235	-0.777541914350235	0.777541914350235	-0.777541914350235	-0.777541914350235	0.845154254728517	-0.777541914350235	0.540898723026251	-0.777541914350235	0.845154254728517	0.777541914350235	-0.439480212458829	-0.540898723026251	0.304255531702266	-0.777541914350235	0.371867872080547	-0.540898723026251	-0.845154254728517	-0.270449361513125	0.540898723026251
Cluster-3484.9835	-0.777541914350235	0.135224680756563	0.676123403782813	-0.676123403782813	0.845154254728517	-0.540898723026251	0.777541914350235	-0.540898723026251	-0.777541914350235	-0.304255531702266	-0.777541914350235	-0.777541914350235	0.540898723026251	-0.777541914350235	-0.777541914350235	-0.676123403782813	-0.371867872080547	-0.540898723026251	-0.676123403782813	-0.270449361513125	-0.439480212458829	-0.540898723026251	0.135224680756563	-0.777541914350235	0.540898723026251	0.439480212458829	-0.540898723026251	-0.777541914350235	-0.439480212458829	0.777541914350235	-0.777541914350235	0.777541914350235	-0.777541914350235	-0.777541914350235	0.845154254728517	-0.777541914350235	0.540898723026251	-0.777541914350235	0.845154254728517	0.777541914350235	-0.439480212458829	-0.540898723026251	0.304255531702266	-0.777541914350235	0.371867872080547	-0.540898723026251	-0.845154254728517	-0.270449361513125	0.540898723026251
Cluster-3484.47347	-0.637748139217693	0.637748139217693	0.985610760609162	-0.898645105261295	0.753702346348183	-0.579771035652448	0.811679449913428	-0.666736691000316	-0.811679449913428	-0.405839724956714	-0.637748139217693	-0.637748139217693	0.260896966043602	-0.637748139217693	-0.724713794565561	-0.985610760609162	-0.724713794565561	-0.579771035652448	-0.985610760609162	-0.869656553478673	-0.753702346348183	-0.753702346348183	0.463816828521959	-0.434828276739336	0.666736691000316	0.753702346348183	-0.666736691000316	-0.405839724956714	-0.84066800169605	0.637748139217693	-0.637748139217693	0.695725242782938	-0.521793932087204	-0.637748139217693	0.608759587435071	-0.405839724956714	0.666736691000316	-0.521793932087204	0.927633657043918	0.405839724956714	-0.753702346348183	-0.753702346348183	0.579771035652448	-0.434828276739336	0.811679449913428	-0.579771035652448	-0.753702346348183	-0.869656553478673	0.579771035652448
Cluster-3484.44461	-0.777541914350235	0.135224680756563	0.676123403782813	-0.676123403782813	0.845154254728517	-0.540898723026251	0.777541914350235	-0.540898723026251	-0.777541914350235	-0.304255531702266	-0.777541914350235	-0.777541914350235	0.540898723026251	-0.777541914350235	-0.777541914350235	-0.676123403782813	-0.371867872080547	-0.540898723026251	-0.676123403782813	-0.270449361513125	-0.439480212458829	-0.540898723026251	0.135224680756563	-0.777541914350235	0.540898723026251	0.439480212458829	-0.540898723026251	-0.777541914350235	-0.439480212458829	0.777541914350235	-0.777541914350235	0.777541914350235	-0.777541914350235	-0.777541914350235	0.845154254728517	-0.777541914350235	0.540898723026251	-0.777541914350235	0.845154254728517	0.777541914350235	-0.439480212458829	-0.540898723026251	0.304255531702266	-0.777541914350235	0.371867872080547	-0.540898723026251	-0.845154254728517	-0.270449361513125	0.540898723026251
Cluster-3484.9832	-0.777541914350235	0.135224680756563	0.676123403782813	-0.676123403782813	0.845154254728517	-0.540898723026251	0.777541914350235	-0.540898723026251	-0.777541914350235	-0.304255531702266	-0.777541914350235	-0.777541914350235	0.540898723026251	-0.777541914350235	-0.777541914350235	-0.676123403782813	-0.371867872080547	-0.540898723026251	-0.676123403782813	-0.270449361513125	-0.439480212458829	-0.540898723026251	0.135224680756563	-0.777541914350235	0.540898723026251	0.439480212458829	-0.540898723026251	-0.777541914350235	-0.439480212458829	0.777541914350235	-0.777541914350235	0.777541914350235	-0.777541914350235	-0.777541914350235	0.845154254728517	-0.777541914350235	0.540898723026251	-0.777541914350235	0.845154254728517	0.777541914350235	-0.439480212458829	-0.540898723026251	0.304255531702266	-0.777541914350235	0.371867872080547	-0.540898723026251	-0.845154254728517	-0.270449361513125	0.540898723026251
Cluster-263020.0	-0.777541914350235	0.135224680756563	0.676123403782813	-0.676123403782813	0.845154254728517	-0.540898723026251	0.777541914350235	-0.540898723026251	-0.777541914350235	-0.304255531702266	-0.777541914350235	-0.777541914350235	0.540898723026251	-0.777541914350235	-0.777541914350235	-0.676123403782813	-0.371867872080547	-0.540898723026251	-0.676123403782813	-0.270449361513125	-0.439480212458829	-0.540898723026251	0.135224680756563	-0.777541914350235	0.540898723026251	0.439480212458829	-0.540898723026251	-0.777541914350235	-0.439480212458829	0.777541914350235	-0.777541914350235	0.777541914350235	-0.777541914350235	-0.777541914350235	0.845154254728517	-0.777541914350235	0.540898723026251	-0.777541914350235	0.845154254728517	0.777541914350235	-0.439480212458829	-0.540898723026251	0.304255531702266	-0.777541914350235	0.371867872080547	-0.540898723026251	-0.845154254728517	-0.270449361513125	0.540898723026251
Cluster-3484.46221	-0.758970925898645	0.516100229611079	0.94112394811432	-0.94112394811432	0.880406274042429	-0.698253251826754	0.758970925898645	-0.698253251826754	-0.758970925898645	-0.455382555539187	-0.758970925898645	-0.758970925898645	0.333947207395404	-0.758970925898645	-0.758970925898645	-0.94112394811432	-0.758970925898645	-0.698253251826754	-0.94112394811432	-0.758970925898645	-0.880406274042429	-0.698253251826754	0.516100229611079	-0.57681790368297	0.698253251826754	0.880406274042429	-0.698253251826754	-0.394664881467296	-0.880406274042429	0.758970925898645	-0.758970925898645	0.57681790368297	-0.57681790368297	-0.758970925898645	0.516100229611079	-0.394664881467296	0.698253251826754	-0.57681790368297	0.880406274042429	0.394664881467296	-0.880406274042429	-0.698253251826754	0.455382555539187	-0.57681790368297	0.758970925898645	-0.698253251826754	-0.880406274042429	-0.758970925898645	0.698253251826754
Cluster-3484.45914	-0.758970925898645	0.516100229611079	0.94112394811432	-0.94112394811432	0.880406274042429	-0.698253251826754	0.758970925898645	-0.698253251826754	-0.758970925898645	-0.455382555539187	-0.758970925898645	-0.758970925898645	0.333947207395404	-0.758970925898645	-0.758970925898645	-0.94112394811432	-0.758970925898645	-0.698253251826754	-0.94112394811432	-0.758970925898645	-0.880406274042429	-0.698253251826754	0.516100229611079	-0.57681790368297	0.698253251826754	0.880406274042429	-0.698253251826754	-0.394664881467296	-0.880406274042429	0.758970925898645	-0.758970925898645	0.57681790368297	-0.57681790368297	-0.758970925898645	0.516100229611079	-0.394664881467296	0.698253251826754	-0.57681790368297	0.880406274042429	0.394664881467296	-0.880406274042429	-0.698253251826754	0.455382555539187	-0.57681790368297	0.758970925898645	-0.698253251826754	-0.880406274042429	-0.758970925898645	0.698253251826754
Cluster-3484.45409	0.758970925898645	-0.57681790368297	-0.880406274042429	0.698253251826754	-0.758970925898645	0.880406274042429	-0.758970925898645	0.698253251826754	0.758970925898645	0.819688599970537	0.880406274042429	0.758970925898645	-0.212511859251621	0.758970925898645	0.698253251826754	0.758970925898645	0.94112394811432	0.758970925898645	0.880406274042429	0.698253251826754	0.758970925898645	0.758970925898645	-0.455382555539187	0.758970925898645	-0.94112394811432	-0.758970925898645	0.94112394811432	0.637535577754862	0.94112394811432	-0.758970925898645	0.880406274042429	-0.57681790368297	0.819688599970537	0.758970925898645	-0.333947207395404	0.637535577754862	-0.94112394811432	0.455382555539187	-0.758970925898645	-0.637535577754862	0.880406274042429	0.758970925898645	-0.57681790368297	0.516100229611079	-0.758970925898645	0.880406274042429	0.880406274042429	0.57681790368297	-0.758970925898645
Cluster-3484.32853	0.880406274042429	-0.698253251826754	-0.758970925898645	0.94112394811432	-0.880406274042429	0.758970925898645	-0.880406274042429	0.94112394811432	0.880406274042429	0.455382555539187	0.758970925898645	0.880406274042429	-0.698253251826754	0.880406274042429	0.94112394811432	0.880406274042429	0.698253251826754	0.880406274042429	0.758970925898645	0.57681790368297	0.880406274042429	0.880406274042429	-0.819688599970537	0.516100229611079	-0.698253251826754	-0.880406274042429	0.698253251826754	0.273229533323512	0.698253251826754	-0.880406274042429	0.758970925898645	-0.698253251826754	0.455382555539187	0.880406274042429	-0.57681790368297	0.273229533323512	-0.698253251826754	0.819688599970537	-0.880406274042429	-0.273229533323512	0.758970925898645	0.880406274042429	-0.698253251826754	0.758970925898645	-0.880406274042429	0.758970925898645	0.758970925898645	0.698253251826754	-0.880406274042429
Cluster-3484.9811	-0.777541914350235	0.135224680756563	0.676123403782813	-0.676123403782813	0.845154254728517	-0.540898723026251	0.777541914350235	-0.540898723026251	-0.777541914350235	-0.304255531702266	-0.777541914350235	-0.777541914350235	0.540898723026251	-0.777541914350235	-0.777541914350235	-0.676123403782813	-0.371867872080547	-0.540898723026251	-0.676123403782813	-0.270449361513125	-0.439480212458829	-0.540898723026251	0.135224680756563	-0.777541914350235	0.540898723026251	0.439480212458829	-0.540898723026251	-0.777541914350235	-0.439480212458829	0.777541914350235	-0.777541914350235	0.777541914350235	-0.777541914350235	-0.777541914350235	0.845154254728517	-0.777541914350235	0.540898723026251	-0.777541914350235	0.845154254728517	0.777541914350235	-0.439480212458829	-0.540898723026251	0.304255531702266	-0.777541914350235	0.371867872080547	-0.540898723026251	-0.845154254728517	-0.270449361513125	0.540898723026251
Cluster-3484.9834	-0.777541914350235	0.135224680756563	0.676123403782813	-0.676123403782813	0.845154254728517	-0.540898723026251	0.777541914350235	-0.540898723026251	-0.777541914350235	-0.304255531702266	-0.777541914350235	-0.777541914350235	0.540898723026251	-0.777541914350235	-0.777541914350235	-0.676123403782813	-0.371867872080547	-0.540898723026251	-0.676123403782813	-0.270449361513125	-0.439480212458829	-0.540898723026251	0.135224680756563	-0.777541914350235	0.540898723026251	0.439480212458829	-0.540898723026251	-0.777541914350235	-0.439480212458829	0.777541914350235	-0.777541914350235	0.777541914350235	-0.777541914350235	-0.777541914350235	0.845154254728517	-0.777541914350235	0.540898723026251	-0.777541914350235	0.845154254728517	0.777541914350235	-0.439480212458829	-0.540898723026251	0.304255531702266	-0.777541914350235	0.371867872080547	-0.540898723026251	-0.845154254728517	-0.270449361513125	0.540898723026251
Cluster-3484.49077	-0.777541914350235	0.135224680756563	0.676123403782813	-0.676123403782813	0.845154254728517	-0.540898723026251	0.777541914350235	-0.540898723026251	-0.777541914350235	-0.304255531702266	-0.777541914350235	-0.777541914350235	0.540898723026251	-0.777541914350235	-0.777541914350235	-0.676123403782813	-0.371867872080547	-0.540898723026251	-0.676123403782813	-0.270449361513125	-0.439480212458829	-0.540898723026251	0.135224680756563	-0.777541914350235	0.540898723026251	0.439480212458829	-0.540898723026251	-0.777541914350235	-0.439480212458829	0.777541914350235	-0.777541914350235	0.777541914350235	-0.777541914350235	-0.777541914350235	0.845154254728517	-0.777541914350235	0.540898723026251	-0.777541914350235	0.845154254728517	0.777541914350235	-0.439480212458829	-0.540898723026251	0.304255531702266	-0.777541914350235	0.371867872080547	-0.540898723026251	-0.845154254728517	-0.270449361513125	0.540898723026251
Cluster-3484.114660	-0.777541914350235	0.135224680756563	0.676123403782813	-0.676123403782813	0.845154254728517	-0.540898723026251	0.777541914350235	-0.540898723026251	-0.777541914350235	-0.304255531702266	-0.777541914350235	-0.777541914350235	0.540898723026251	-0.777541914350235	-0.777541914350235	-0.676123403782813	-0.371867872080547	-0.540898723026251	-0.676123403782813	-0.270449361513125	-0.439480212458829	-0.540898723026251	0.135224680756563	-0.777541914350235	0.540898723026251	0.439480212458829	-0.540898723026251	-0.777541914350235	-0.439480212458829	0.777541914350235	-0.777541914350235	0.777541914350235	-0.777541914350235	-0.777541914350235	0.845154254728517	-0.777541914350235	0.540898723026251	-0.777541914350235	0.845154254728517	0.777541914350235	-0.439480212458829	-0.540898723026251	0.304255531702266	-0.777541914350235	0.371867872080547	-0.540898723026251	-0.845154254728517	-0.270449361513125	0.540898723026251
Cluster-3484.125814	-0.758970925898645	0.516100229611079	0.94112394811432	-0.94112394811432	0.880406274042429	-0.698253251826754	0.758970925898645	-0.698253251826754	-0.758970925898645	-0.455382555539187	-0.758970925898645	-0.758970925898645	0.333947207395404	-0.758970925898645	-0.758970925898645	-0.94112394811432	-0.758970925898645	-0.698253251826754	-0.94112394811432	-0.758970925898645	-0.880406274042429	-0.698253251826754	0.516100229611079	-0.57681790368297	0.698253251826754	0.880406274042429	-0.698253251826754	-0.394664881467296	-0.880406274042429	0.758970925898645	-0.758970925898645	0.57681790368297	-0.57681790368297	-0.758970925898645	0.516100229611079	-0.394664881467296	0.698253251826754	-0.57681790368297	0.880406274042429	0.394664881467296	-0.880406274042429	-0.698253251826754	0.455382555539187	-0.57681790368297	0.758970925898645	-0.698253251826754	-0.880406274042429	-0.758970925898645	0.698253251826754
Cluster-3484.39020	0.880406274042429	-0.455382555539187	-0.758970925898645	0.758970925898645	-0.880406274042429	0.94112394811432	-0.698253251826754	0.758970925898645	0.698253251826754	0.758970925898645	0.94112394811432	0.880406274042429	-0.394664881467296	0.880406274042429	0.758970925898645	0.698253251826754	0.880406274042429	0.880406274042429	0.758970925898645	0.516100229611079	0.880406274042429	0.698253251826754	-0.57681790368297	0.819688599970537	-0.880406274042429	-0.880406274042429	0.880406274042429	0.516100229611079	0.880406274042429	-0.880406274042429	0.94112394811432	-0.455382555539187	0.758970925898645	0.880406274042429	-0.273229533323512	0.516100229611079	-0.880406274042429	0.57681790368297	-0.698253251826754	-0.516100229611079	0.94112394811432	0.698253251826754	-0.455382555539187	0.698253251826754	-0.698253251826754	0.94112394811432	0.94112394811432	0.455382555539187	-0.880406274042429
Cluster-3484.40323	0.880406274042429	-0.455382555539187	-0.758970925898645	0.758970925898645	-0.880406274042429	0.94112394811432	-0.698253251826754	0.758970925898645	0.698253251826754	0.758970925898645	0.94112394811432	0.880406274042429	-0.394664881467296	0.880406274042429	0.758970925898645	0.698253251826754	0.880406274042429	0.880406274042429	0.758970925898645	0.516100229611079	0.880406274042429	0.698253251826754	-0.57681790368297	0.819688599970537	-0.880406274042429	-0.880406274042429	0.880406274042429	0.516100229611079	0.880406274042429	-0.880406274042429	0.94112394811432	-0.455382555539187	0.758970925898645	0.880406274042429	-0.273229533323512	0.516100229611079	-0.880406274042429	0.57681790368297	-0.698253251826754	-0.516100229611079	0.94112394811432	0.698253251826754	-0.455382555539187	0.698253251826754	-0.698253251826754	0.94112394811432	0.94112394811432	0.455382555539187	-0.880406274042429
Cluster-3484.45419	0.758970925898645	-0.819688599970537	-0.880406274042429	0.880406274042429	-0.758970925898645	0.698253251826754	-0.94112394811432	0.880406274042429	0.94112394811432	0.516100229611079	0.698253251826754	0.758970925898645	-0.516100229611079	0.758970925898645	0.880406274042429	0.94112394811432	0.758970925898645	0.758970925898645	0.880406274042429	0.758970925898645	0.758970925898645	0.94112394811432	-0.698253251826754	0.455382555539187	-0.758970925898645	-0.758970925898645	0.758970925898645	0.394664881467296	0.758970925898645	-0.758970925898645	0.698253251826754	-0.819688599970537	0.516100229611079	0.758970925898645	-0.637535577754862	0.394664881467296	-0.758970925898645	0.698253251826754	-0.94112394811432	-0.394664881467296	0.698253251826754	0.94112394811432	-0.819688599970537	0.57681790368297	-0.94112394811432	0.698253251826754	0.698253251826754	0.819688599970537	-0.758970925898645
Cluster-3484.40490	0.880406274042429	-0.455382555539187	-0.758970925898645	0.758970925898645	-0.880406274042429	0.94112394811432	-0.698253251826754	0.758970925898645	0.698253251826754	0.758970925898645	0.94112394811432	0.880406274042429	-0.394664881467296	0.880406274042429	0.758970925898645	0.698253251826754	0.880406274042429	0.880406274042429	0.758970925898645	0.516100229611079	0.880406274042429	0.698253251826754	-0.57681790368297	0.819688599970537	-0.880406274042429	-0.880406274042429	0.880406274042429	0.516100229611079	0.880406274042429	-0.880406274042429	0.94112394811432	-0.455382555539187	0.758970925898645	0.880406274042429	-0.273229533323512	0.516100229611079	-0.880406274042429	0.57681790368297	-0.698253251826754	-0.516100229611079	0.94112394811432	0.698253251826754	-0.455382555539187	0.698253251826754	-0.698253251826754	0.94112394811432	0.94112394811432	0.455382555539187	-0.880406274042429
Cluster-3484.126312	-0.637748139217693	0.637748139217693	0.985610760609162	-0.898645105261295	0.753702346348183	-0.579771035652448	0.811679449913428	-0.666736691000316	-0.811679449913428	-0.405839724956714	-0.637748139217693	-0.637748139217693	0.260896966043602	-0.637748139217693	-0.724713794565561	-0.985610760609162	-0.724713794565561	-0.579771035652448	-0.985610760609162	-0.869656553478673	-0.753702346348183	-0.753702346348183	0.463816828521959	-0.434828276739336	0.666736691000316	0.753702346348183	-0.666736691000316	-0.405839724956714	-0.84066800169605	0.637748139217693	-0.637748139217693	0.695725242782938	-0.521793932087204	-0.637748139217693	0.608759587435071	-0.405839724956714	0.666736691000316	-0.521793932087204	0.927633657043918	0.405839724956714	-0.753702346348183	-0.753702346348183	0.579771035652448	-0.434828276739336	0.811679449913428	-0.579771035652448	-0.753702346348183	-0.869656553478673	0.579771035652448
Cluster-3484.53461	-0.758970925898645	0.516100229611079	0.94112394811432	-0.94112394811432	0.880406274042429	-0.698253251826754	0.758970925898645	-0.698253251826754	-0.758970925898645	-0.455382555539187	-0.758970925898645	-0.758970925898645	0.333947207395404	-0.758970925898645	-0.758970925898645	-0.94112394811432	-0.758970925898645	-0.698253251826754	-0.94112394811432	-0.758970925898645	-0.880406274042429	-0.698253251826754	0.516100229611079	-0.57681790368297	0.698253251826754	0.880406274042429	-0.698253251826754	-0.394664881467296	-0.880406274042429	0.758970925898645	-0.758970925898645	0.57681790368297	-0.57681790368297	-0.758970925898645	0.516100229611079	-0.394664881467296	0.698253251826754	-0.57681790368297	0.880406274042429	0.394664881467296	-0.880406274042429	-0.698253251826754	0.455382555539187	-0.57681790368297	0.758970925898645	-0.698253251826754	-0.880406274042429	-0.758970925898645	0.698253251826754
Cluster-3484.34994	0.698253251826754	-0.758970925898645	-0.94112394811432	0.758970925898645	-0.698253251826754	0.758970925898645	-0.880406274042429	0.758970925898645	0.880406274042429	0.698253251826754	0.758970925898645	0.698253251826754	-0.273229533323512	0.698253251826754	0.758970925898645	0.880406274042429	0.880406274042429	0.698253251826754	0.94112394811432	0.819688599970537	0.698253251826754	0.880406274042429	-0.516100229611079	0.57681790368297	-0.880406274042429	-0.698253251826754	0.880406274042429	0.57681790368297	0.880406274042429	-0.698253251826754	0.758970925898645	-0.758970925898645	0.698253251826754	0.698253251826754	-0.516100229611079	0.57681790368297	-0.880406274042429	0.516100229611079	-0.880406274042429	-0.57681790368297	0.758970925898645	0.880406274042429	-0.758970925898645	0.455382555539187	-0.880406274042429	0.758970925898645	0.758970925898645	0.758970925898645	-0.698253251826754
Cluster-3484.36619	-0.758970925898645	0.516100229611079	0.94112394811432	-0.94112394811432	0.880406274042429	-0.698253251826754	0.758970925898645	-0.698253251826754	-0.758970925898645	-0.455382555539187	-0.758970925898645	-0.758970925898645	0.333947207395404	-0.758970925898645	-0.758970925898645	-0.94112394811432	-0.758970925898645	-0.698253251826754	-0.94112394811432	-0.758970925898645	-0.880406274042429	-0.698253251826754	0.516100229611079	-0.57681790368297	0.698253251826754	0.880406274042429	-0.698253251826754	-0.394664881467296	-0.880406274042429	0.758970925898645	-0.758970925898645	0.57681790368297	-0.57681790368297	-0.758970925898645	0.516100229611079	-0.394664881467296	0.698253251826754	-0.57681790368297	0.880406274042429	0.394664881467296	-0.880406274042429	-0.698253251826754	0.455382555539187	-0.57681790368297	0.758970925898645	-0.698253251826754	-0.880406274042429	-0.758970925898645	0.698253251826754
Cluster-3484.78868	0.758970925898645	-0.57681790368297	-0.880406274042429	0.698253251826754	-0.758970925898645	0.880406274042429	-0.758970925898645	0.698253251826754	0.758970925898645	0.819688599970537	0.880406274042429	0.758970925898645	-0.212511859251621	0.758970925898645	0.698253251826754	0.758970925898645	0.94112394811432	0.758970925898645	0.880406274042429	0.698253251826754	0.758970925898645	0.758970925898645	-0.455382555539187	0.758970925898645	-0.94112394811432	-0.758970925898645	0.94112394811432	0.637535577754862	0.94112394811432	-0.758970925898645	0.880406274042429	-0.57681790368297	0.819688599970537	0.758970925898645	-0.333947207395404	0.637535577754862	-0.94112394811432	0.455382555539187	-0.758970925898645	-0.637535577754862	0.880406274042429	0.758970925898645	-0.57681790368297	0.516100229611079	-0.758970925898645	0.880406274042429	0.880406274042429	0.57681790368297	-0.758970925898645
Cluster-3484.47195	-0.758970925898645	0.516100229611079	0.94112394811432	-0.94112394811432	0.880406274042429	-0.698253251826754	0.758970925898645	-0.698253251826754	-0.758970925898645	-0.455382555539187	-0.758970925898645	-0.758970925898645	0.333947207395404	-0.758970925898645	-0.758970925898645	-0.94112394811432	-0.758970925898645	-0.698253251826754	-0.94112394811432	-0.758970925898645	-0.880406274042429	-0.698253251826754	0.516100229611079	-0.57681790368297	0.698253251826754	0.880406274042429	-0.698253251826754	-0.394664881467296	-0.880406274042429	0.758970925898645	-0.758970925898645	0.57681790368297	-0.57681790368297	-0.758970925898645	0.516100229611079	-0.394664881467296	0.698253251826754	-0.57681790368297	0.880406274042429	0.394664881467296	-0.880406274042429	-0.698253251826754	0.455382555539187	-0.57681790368297	0.758970925898645	-0.698253251826754	-0.880406274042429	-0.758970925898645	0.698253251826754
Cluster-3484.60502	-0.758970925898645	0.516100229611079	0.94112394811432	-0.94112394811432	0.880406274042429	-0.698253251826754	0.758970925898645	-0.698253251826754	-0.758970925898645	-0.455382555539187	-0.758970925898645	-0.758970925898645	0.333947207395404	-0.758970925898645	-0.758970925898645	-0.94112394811432	-0.758970925898645	-0.698253251826754	-0.94112394811432	-0.758970925898645	-0.880406274042429	-0.698253251826754	0.516100229611079	-0.57681790368297	0.698253251826754	0.880406274042429	-0.698253251826754	-0.394664881467296	-0.880406274042429	0.758970925898645	-0.758970925898645	0.57681790368297	-0.57681790368297	-0.758970925898645	0.516100229611079	-0.394664881467296	0.698253251826754	-0.57681790368297	0.880406274042429	0.394664881467296	-0.880406274042429	-0.698253251826754	0.455382555539187	-0.57681790368297	0.758970925898645	-0.698253251826754	-0.880406274042429	-0.758970925898645	0.698253251826754
Cluster-3484.103352	-0.777541914350235	0.135224680756563	0.676123403782813	-0.676123403782813	0.845154254728517	-0.540898723026251	0.777541914350235	-0.540898723026251	-0.777541914350235	-0.304255531702266	-0.777541914350235	-0.777541914350235	0.540898723026251	-0.777541914350235	-0.777541914350235	-0.676123403782813	-0.371867872080547	-0.540898723026251	-0.676123403782813	-0.270449361513125	-0.439480212458829	-0.540898723026251	0.135224680756563	-0.777541914350235	0.540898723026251	0.439480212458829	-0.540898723026251	-0.777541914350235	-0.439480212458829	0.777541914350235	-0.777541914350235	0.777541914350235	-0.777541914350235	-0.777541914350235	0.845154254728517	-0.777541914350235	0.540898723026251	-0.777541914350235	0.845154254728517	0.777541914350235	-0.439480212458829	-0.540898723026251	0.304255531702266	-0.777541914350235	0.371867872080547	-0.540898723026251	-0.845154254728517	-0.270449361513125	0.540898723026251
Cluster-3484.64954	0.777541914350235	-0.50709255283711	-0.439480212458829	0.845154254728517	-0.777541914350235	0.540898723026251	-0.676123403782813	0.845154254728517	0.676123403782813	0.135224680756563	0.540898723026251	0.777541914350235	-0.845154254728517	0.777541914350235	0.845154254728517	0.676123403782813	0.371867872080547	0.777541914350235	0.439480212458829	0.270449361513125	0.777541914350235	0.676123403782813	-0.845154254728517	0.304255531702266	-0.371867872080547	-0.777541914350235	0.371867872080547	-0.0338061701891407	0.371867872080547	-0.777541914350235	0.540898723026251	-0.50709255283711	0.135224680756563	0.777541914350235	-0.50709255283711	-0.0338061701891407	-0.371867872080547	0.845154254728517	-0.676123403782813	0.0338061701891407	0.540898723026251	0.676123403782813	-0.50709255283711	0.777541914350235	-0.676123403782813	0.540898723026251	0.540898723026251	0.50709255283711	-0.777541914350235
Cluster-3484.46787	-0.758970925898645	0.516100229611079	0.94112394811432	-0.94112394811432	0.880406274042429	-0.698253251826754	0.758970925898645	-0.698253251826754	-0.758970925898645	-0.455382555539187	-0.758970925898645	-0.758970925898645	0.333947207395404	-0.758970925898645	-0.758970925898645	-0.94112394811432	-0.758970925898645	-0.698253251826754	-0.94112394811432	-0.758970925898645	-0.880406274042429	-0.698253251826754	0.516100229611079	-0.57681790368297	0.698253251826754	0.880406274042429	-0.698253251826754	-0.394664881467296	-0.880406274042429	0.758970925898645	-0.758970925898645	0.57681790368297	-0.57681790368297	-0.758970925898645	0.516100229611079	-0.394664881467296	0.698253251826754	-0.57681790368297	0.880406274042429	0.394664881467296	-0.880406274042429	-0.698253251826754	0.455382555539187	-0.57681790368297	0.758970925898645	-0.698253251826754	-0.880406274042429	-0.758970925898645	0.698253251826754
Cluster-3484.57208	0.777541914350235	-0.50709255283711	-0.439480212458829	0.845154254728517	-0.777541914350235	0.540898723026251	-0.676123403782813	0.845154254728517	0.676123403782813	0.135224680756563	0.540898723026251	0.777541914350235	-0.845154254728517	0.777541914350235	0.845154254728517	0.676123403782813	0.371867872080547	0.777541914350235	0.439480212458829	0.270449361513125	0.777541914350235	0.676123403782813	-0.845154254728517	0.304255531702266	-0.371867872080547	-0.777541914350235	0.371867872080547	-0.0338061701891407	0.371867872080547	-0.777541914350235	0.540898723026251	-0.50709255283711	0.135224680756563	0.777541914350235	-0.50709255283711	-0.0338061701891407	-0.371867872080547	0.845154254728517	-0.676123403782813	0.0338061701891407	0.540898723026251	0.676123403782813	-0.50709255283711	0.777541914350235	-0.676123403782813	0.540898723026251	0.540898723026251	0.50709255283711	-0.777541914350235
Cluster-3484.74201	-0.758970925898645	0.516100229611079	0.94112394811432	-0.94112394811432	0.880406274042429	-0.698253251826754	0.758970925898645	-0.698253251826754	-0.758970925898645	-0.455382555539187	-0.758970925898645	-0.758970925898645	0.333947207395404	-0.758970925898645	-0.758970925898645	-0.94112394811432	-0.758970925898645	-0.698253251826754	-0.94112394811432	-0.758970925898645	-0.880406274042429	-0.698253251826754	0.516100229611079	-0.57681790368297	0.698253251826754	0.880406274042429	-0.698253251826754	-0.394664881467296	-0.880406274042429	0.758970925898645	-0.758970925898645	0.57681790368297	-0.57681790368297	-0.758970925898645	0.516100229611079	-0.394664881467296	0.698253251826754	-0.57681790368297	0.880406274042429	0.394664881467296	-0.880406274042429	-0.698253251826754	0.455382555539187	-0.57681790368297	0.758970925898645	-0.698253251826754	-0.880406274042429	-0.758970925898645	0.698253251826754
Cluster-3484.59808	-0.758970925898645	0.516100229611079	0.94112394811432	-0.94112394811432	0.880406274042429	-0.698253251826754	0.758970925898645	-0.698253251826754	-0.758970925898645	-0.455382555539187	-0.758970925898645	-0.758970925898645	0.333947207395404	-0.758970925898645	-0.758970925898645	-0.94112394811432	-0.758970925898645	-0.698253251826754	-0.94112394811432	-0.758970925898645	-0.880406274042429	-0.698253251826754	0.516100229611079	-0.57681790368297	0.698253251826754	0.880406274042429	-0.698253251826754	-0.394664881467296	-0.880406274042429	0.758970925898645	-0.758970925898645	0.57681790368297	-0.57681790368297	-0.758970925898645	0.516100229611079	-0.394664881467296	0.698253251826754	-0.57681790368297	0.880406274042429	0.394664881467296	-0.880406274042429	-0.698253251826754	0.455382555539187	-0.57681790368297	0.758970925898645	-0.698253251826754	-0.880406274042429	-0.758970925898645	0.698253251826754
Cluster-3484.114661	-0.777541914350235	0.135224680756563	0.676123403782813	-0.676123403782813	0.845154254728517	-0.540898723026251	0.777541914350235	-0.540898723026251	-0.777541914350235	-0.304255531702266	-0.777541914350235	-0.777541914350235	0.540898723026251	-0.777541914350235	-0.777541914350235	-0.676123403782813	-0.371867872080547	-0.540898723026251	-0.676123403782813	-0.270449361513125	-0.439480212458829	-0.540898723026251	0.135224680756563	-0.777541914350235	0.540898723026251	0.439480212458829	-0.540898723026251	-0.777541914350235	-0.439480212458829	0.777541914350235	-0.777541914350235	0.777541914350235	-0.777541914350235	-0.777541914350235	0.845154254728517	-0.777541914350235	0.540898723026251	-0.777541914350235	0.845154254728517	0.777541914350235	-0.439480212458829	-0.540898723026251	0.304255531702266	-0.777541914350235	0.371867872080547	-0.540898723026251	-0.845154254728517	-0.270449361513125	0.540898723026251
Cluster-3484.60049	-0.758970925898645	0.516100229611079	0.94112394811432	-0.94112394811432	0.880406274042429	-0.698253251826754	0.758970925898645	-0.698253251826754	-0.758970925898645	-0.455382555539187	-0.758970925898645	-0.758970925898645	0.333947207395404	-0.758970925898645	-0.758970925898645	-0.94112394811432	-0.758970925898645	-0.698253251826754	-0.94112394811432	-0.758970925898645	-0.880406274042429	-0.698253251826754	0.516100229611079	-0.57681790368297	0.698253251826754	0.880406274042429	-0.698253251826754	-0.394664881467296	-0.880406274042429	0.758970925898645	-0.758970925898645	0.57681790368297	-0.57681790368297	-0.758970925898645	0.516100229611079	-0.394664881467296	0.698253251826754	-0.57681790368297	0.880406274042429	0.394664881467296	-0.880406274042429	-0.698253251826754	0.455382555539187	-0.57681790368297	0.758970925898645	-0.698253251826754	-0.880406274042429	-0.758970925898645	0.698253251826754
Cluster-3484.58000	-0.698253251826754	0.698253251826754	0.880406274042429	-0.880406274042429	0.758970925898645	-0.758970925898645	0.698253251826754	-0.758970925898645	-0.698253251826754	-0.57681790368297	-0.698253251826754	-0.698253251826754	0.273229533323512	-0.698253251826754	-0.698253251826754	-0.880406274042429	-0.880406274042429	-0.758970925898645	-0.880406274042429	-0.819688599970537	-0.94112394811432	-0.758970925898645	0.698253251826754	-0.455382555539187	0.758970925898645	0.94112394811432	-0.758970925898645	-0.212511859251621	-0.94112394811432	0.698253251826754	-0.698253251826754	0.455382555539187	-0.455382555539187	-0.698253251826754	0.273229533323512	-0.212511859251621	0.758970925898645	-0.455382555539187	0.758970925898645	0.212511859251621	-0.94112394811432	-0.758970925898645	0.57681790368297	-0.455382555539187	0.880406274042429	-0.758970925898645	-0.758970925898645	-0.819688599970537	0.758970925898645
Cluster-3484.62376	0.880406274042429	-0.455382555539187	-0.758970925898645	0.758970925898645	-0.880406274042429	0.94112394811432	-0.698253251826754	0.758970925898645	0.698253251826754	0.758970925898645	0.94112394811432	0.880406274042429	-0.394664881467296	0.880406274042429	0.758970925898645	0.698253251826754	0.880406274042429	0.880406274042429	0.758970925898645	0.516100229611079	0.880406274042429	0.698253251826754	-0.57681790368297	0.819688599970537	-0.880406274042429	-0.880406274042429	0.880406274042429	0.516100229611079	0.880406274042429	-0.880406274042429	0.94112394811432	-0.455382555539187	0.758970925898645	0.880406274042429	-0.273229533323512	0.516100229611079	-0.880406274042429	0.57681790368297	-0.698253251826754	-0.516100229611079	0.94112394811432	0.698253251826754	-0.455382555539187	0.698253251826754	-0.698253251826754	0.94112394811432	0.94112394811432	0.455382555539187	-0.880406274042429
Cluster-3484.44454	-0.777541914350235	0.135224680756563	0.676123403782813	-0.676123403782813	0.845154254728517	-0.540898723026251	0.777541914350235	-0.540898723026251	-0.777541914350235	-0.304255531702266	-0.777541914350235	-0.777541914350235	0.540898723026251	-0.777541914350235	-0.777541914350235	-0.676123403782813	-0.371867872080547	-0.540898723026251	-0.676123403782813	-0.270449361513125	-0.439480212458829	-0.540898723026251	0.135224680756563	-0.777541914350235	0.540898723026251	0.439480212458829	-0.540898723026251	-0.777541914350235	-0.439480212458829	0.777541914350235	-0.777541914350235	0.777541914350235	-0.777541914350235	-0.777541914350235	0.845154254728517	-0.777541914350235	0.540898723026251	-0.777541914350235	0.845154254728517	0.777541914350235	-0.439480212458829	-0.540898723026251	0.304255531702266	-0.777541914350235	0.371867872080547	-0.540898723026251	-0.845154254728517	-0.270449361513125	0.540898723026251
Cluster-3484.51338	-0.698253251826754	0.698253251826754	0.880406274042429	-0.880406274042429	0.758970925898645	-0.758970925898645	0.698253251826754	-0.758970925898645	-0.698253251826754	-0.57681790368297	-0.698253251826754	-0.698253251826754	0.273229533323512	-0.698253251826754	-0.698253251826754	-0.880406274042429	-0.880406274042429	-0.758970925898645	-0.880406274042429	-0.819688599970537	-0.94112394811432	-0.758970925898645	0.698253251826754	-0.455382555539187	0.758970925898645	0.94112394811432	-0.758970925898645	-0.212511859251621	-0.94112394811432	0.698253251826754	-0.698253251826754	0.455382555539187	-0.455382555539187	-0.698253251826754	0.273229533323512	-0.212511859251621	0.758970925898645	-0.455382555539187	0.758970925898645	0.212511859251621	-0.94112394811432	-0.758970925898645	0.57681790368297	-0.455382555539187	0.880406274042429	-0.758970925898645	-0.758970925898645	-0.819688599970537	0.758970925898645
Cluster-3484.59694	0.777541914350235	-0.50709255283711	-0.439480212458829	0.845154254728517	-0.777541914350235	0.540898723026251	-0.676123403782813	0.845154254728517	0.676123403782813	0.135224680756563	0.540898723026251	0.777541914350235	-0.845154254728517	0.777541914350235	0.845154254728517	0.676123403782813	0.371867872080547	0.777541914350235	0.439480212458829	0.270449361513125	0.777541914350235	0.676123403782813	-0.845154254728517	0.304255531702266	-0.371867872080547	-0.777541914350235	0.371867872080547	-0.0338061701891407	0.371867872080547	-0.777541914350235	0.540898723026251	-0.50709255283711	0.135224680756563	0.777541914350235	-0.50709255283711	-0.0338061701891407	-0.371867872080547	0.845154254728517	-0.676123403782813	0.0338061701891407	0.540898723026251	0.676123403782813	-0.50709255283711	0.777541914350235	-0.676123403782813	0.540898723026251	0.540898723026251	0.50709255283711	-0.777541914350235
Cluster-3484.64898	0.758970925898645	-0.57681790368297	-0.880406274042429	0.698253251826754	-0.758970925898645	0.880406274042429	-0.758970925898645	0.698253251826754	0.758970925898645	0.819688599970537	0.880406274042429	0.758970925898645	-0.212511859251621	0.758970925898645	0.698253251826754	0.758970925898645	0.94112394811432	0.758970925898645	0.880406274042429	0.698253251826754	0.758970925898645	0.758970925898645	-0.455382555539187	0.758970925898645	-0.94112394811432	-0.758970925898645	0.94112394811432	0.637535577754862	0.94112394811432	-0.758970925898645	0.880406274042429	-0.57681790368297	0.819688599970537	0.758970925898645	-0.333947207395404	0.637535577754862	-0.94112394811432	0.455382555539187	-0.758970925898645	-0.637535577754862	0.880406274042429	0.758970925898645	-0.57681790368297	0.516100229611079	-0.758970925898645	0.880406274042429	0.880406274042429	0.57681790368297	-0.758970925898645
Cluster-3484.27552	0.758970925898645	-0.57681790368297	-0.880406274042429	0.698253251826754	-0.758970925898645	0.880406274042429	-0.758970925898645	0.698253251826754	0.758970925898645	0.819688599970537	0.880406274042429	0.758970925898645	-0.212511859251621	0.758970925898645	0.698253251826754	0.758970925898645	0.94112394811432	0.758970925898645	0.880406274042429	0.698253251826754	0.758970925898645	0.758970925898645	-0.455382555539187	0.758970925898645	-0.94112394811432	-0.758970925898645	0.94112394811432	0.637535577754862	0.94112394811432	-0.758970925898645	0.880406274042429	-0.57681790368297	0.819688599970537	0.758970925898645	-0.333947207395404	0.637535577754862	-0.94112394811432	0.455382555539187	-0.758970925898645	-0.637535577754862	0.880406274042429	0.758970925898645	-0.57681790368297	0.516100229611079	-0.758970925898645	0.880406274042429	0.880406274042429	0.57681790368297	-0.758970925898645
Cluster-3484.44819	0.698253251826754	-0.758970925898645	-0.94112394811432	0.758970925898645	-0.698253251826754	0.758970925898645	-0.880406274042429	0.758970925898645	0.880406274042429	0.698253251826754	0.758970925898645	0.698253251826754	-0.273229533323512	0.698253251826754	0.758970925898645	0.880406274042429	0.880406274042429	0.698253251826754	0.94112394811432	0.819688599970537	0.698253251826754	0.880406274042429	-0.516100229611079	0.57681790368297	-0.880406274042429	-0.698253251826754	0.880406274042429	0.57681790368297	0.880406274042429	-0.698253251826754	0.758970925898645	-0.758970925898645	0.698253251826754	0.698253251826754	-0.516100229611079	0.57681790368297	-0.880406274042429	0.516100229611079	-0.880406274042429	-0.57681790368297	0.758970925898645	0.880406274042429	-0.758970925898645	0.455382555539187	-0.880406274042429	0.758970925898645	0.758970925898645	0.758970925898645	-0.698253251826754
Cluster-3484.32793	0.880406274042429	-0.455382555539187	-0.758970925898645	0.758970925898645	-0.880406274042429	0.94112394811432	-0.698253251826754	0.758970925898645	0.698253251826754	0.758970925898645	0.94112394811432	0.880406274042429	-0.394664881467296	0.880406274042429	0.758970925898645	0.698253251826754	0.880406274042429	0.880406274042429	0.758970925898645	0.516100229611079	0.880406274042429	0.698253251826754	-0.57681790368297	0.819688599970537	-0.880406274042429	-0.880406274042429	0.880406274042429	0.516100229611079	0.880406274042429	-0.880406274042429	0.94112394811432	-0.455382555539187	0.758970925898645	0.880406274042429	-0.273229533323512	0.516100229611079	-0.880406274042429	0.57681790368297	-0.698253251826754	-0.516100229611079	0.94112394811432	0.698253251826754	-0.455382555539187	0.698253251826754	-0.698253251826754	0.94112394811432	0.94112394811432	0.455382555539187	-0.880406274042429
Cluster-3484.61950	-0.758970925898645	0.516100229611079	0.94112394811432	-0.94112394811432	0.880406274042429	-0.698253251826754	0.758970925898645	-0.698253251826754	-0.758970925898645	-0.455382555539187	-0.758970925898645	-0.758970925898645	0.333947207395404	-0.758970925898645	-0.758970925898645	-0.94112394811432	-0.758970925898645	-0.698253251826754	-0.94112394811432	-0.758970925898645	-0.880406274042429	-0.698253251826754	0.516100229611079	-0.57681790368297	0.698253251826754	0.880406274042429	-0.698253251826754	-0.394664881467296	-0.880406274042429	0.758970925898645	-0.758970925898645	0.57681790368297	-0.57681790368297	-0.758970925898645	0.516100229611079	-0.394664881467296	0.698253251826754	-0.57681790368297	0.880406274042429	0.394664881467296	-0.880406274042429	-0.698253251826754	0.455382555539187	-0.57681790368297	0.758970925898645	-0.698253251826754	-0.880406274042429	-0.758970925898645	0.698253251826754
Cluster-3484.9813	-0.777541914350235	0.135224680756563	0.676123403782813	-0.676123403782813	0.845154254728517	-0.540898723026251	0.777541914350235	-0.540898723026251	-0.777541914350235	-0.304255531702266	-0.777541914350235	-0.777541914350235	0.540898723026251	-0.777541914350235	-0.777541914350235	-0.676123403782813	-0.371867872080547	-0.540898723026251	-0.676123403782813	-0.270449361513125	-0.439480212458829	-0.540898723026251	0.135224680756563	-0.777541914350235	0.540898723026251	0.439480212458829	-0.540898723026251	-0.777541914350235	-0.439480212458829	0.777541914350235	-0.777541914350235	0.777541914350235	-0.777541914350235	-0.777541914350235	0.845154254728517	-0.777541914350235	0.540898723026251	-0.777541914350235	0.845154254728517	0.777541914350235	-0.439480212458829	-0.540898723026251	0.304255531702266	-0.777541914350235	0.371867872080547	-0.540898723026251	-0.845154254728517	-0.270449361513125	0.540898723026251
Cluster-3484.32750	0.698253251826754	-0.758970925898645	-0.94112394811432	0.758970925898645	-0.698253251826754	0.758970925898645	-0.880406274042429	0.758970925898645	0.880406274042429	0.698253251826754	0.758970925898645	0.698253251826754	-0.273229533323512	0.698253251826754	0.758970925898645	0.880406274042429	0.880406274042429	0.698253251826754	0.94112394811432	0.819688599970537	0.698253251826754	0.880406274042429	-0.516100229611079	0.57681790368297	-0.880406274042429	-0.698253251826754	0.880406274042429	0.57681790368297	0.880406274042429	-0.698253251826754	0.758970925898645	-0.758970925898645	0.698253251826754	0.698253251826754	-0.516100229611079	0.57681790368297	-0.880406274042429	0.516100229611079	-0.880406274042429	-0.57681790368297	0.758970925898645	0.880406274042429	-0.758970925898645	0.455382555539187	-0.880406274042429	0.758970925898645	0.758970925898645	0.758970925898645	-0.698253251826754
Cluster-3484.9816	-0.777541914350235	0.135224680756563	0.676123403782813	-0.676123403782813	0.845154254728517	-0.540898723026251	0.777541914350235	-0.540898723026251	-0.777541914350235	-0.304255531702266	-0.777541914350235	-0.777541914350235	0.540898723026251	-0.777541914350235	-0.777541914350235	-0.676123403782813	-0.371867872080547	-0.540898723026251	-0.676123403782813	-0.270449361513125	-0.439480212458829	-0.540898723026251	0.135224680756563	-0.777541914350235	0.540898723026251	0.439480212458829	-0.540898723026251	-0.777541914350235	-0.439480212458829	0.777541914350235	-0.777541914350235	0.777541914350235	-0.777541914350235	-0.777541914350235	0.845154254728517	-0.777541914350235	0.540898723026251	-0.777541914350235	0.845154254728517	0.777541914350235	-0.439480212458829	-0.540898723026251	0.304255531702266	-0.777541914350235	0.371867872080547	-0.540898723026251	-0.845154254728517	-0.270449361513125	0.540898723026251
Cluster-3484.9796	-0.777541914350235	0.135224680756563	0.676123403782813	-0.676123403782813	0.845154254728517	-0.540898723026251	0.777541914350235	-0.540898723026251	-0.777541914350235	-0.304255531702266	-0.777541914350235	-0.777541914350235	0.540898723026251	-0.777541914350235	-0.777541914350235	-0.676123403782813	-0.371867872080547	-0.540898723026251	-0.676123403782813	-0.270449361513125	-0.439480212458829	-0.540898723026251	0.135224680756563	-0.777541914350235	0.540898723026251	0.439480212458829	-0.540898723026251	-0.777541914350235	-0.439480212458829	0.777541914350235	-0.777541914350235	0.777541914350235	-0.777541914350235	-0.777541914350235	0.845154254728517	-0.777541914350235	0.540898723026251	-0.777541914350235	0.845154254728517	0.777541914350235	-0.439480212458829	-0.540898723026251	0.304255531702266	-0.777541914350235	0.371867872080547	-0.540898723026251	-0.845154254728517	-0.270449361513125	0.540898723026251
Cluster-3484.66723	-0.777541914350235	0.135224680756563	0.676123403782813	-0.676123403782813	0.845154254728517	-0.540898723026251	0.777541914350235	-0.540898723026251	-0.777541914350235	-0.304255531702266	-0.777541914350235	-0.777541914350235	0.540898723026251	-0.777541914350235	-0.777541914350235	-0.676123403782813	-0.371867872080547	-0.540898723026251	-0.676123403782813	-0.270449361513125	-0.439480212458829	-0.540898723026251	0.135224680756563	-0.777541914350235	0.540898723026251	0.439480212458829	-0.540898723026251	-0.777541914350235	-0.439480212458829	0.777541914350235	-0.777541914350235	0.777541914350235	-0.777541914350235	-0.777541914350235	0.845154254728517	-0.777541914350235	0.540898723026251	-0.777541914350235	0.845154254728517	0.777541914350235	-0.439480212458829	-0.540898723026251	0.304255531702266	-0.777541914350235	0.371867872080547	-0.540898723026251	-0.845154254728517	-0.270449361513125	0.540898723026251
Cluster-3484.25083	0.880406274042429	-0.455382555539187	-0.758970925898645	0.758970925898645	-0.880406274042429	0.94112394811432	-0.698253251826754	0.758970925898645	0.698253251826754	0.758970925898645	0.94112394811432	0.880406274042429	-0.394664881467296	0.880406274042429	0.758970925898645	0.698253251826754	0.880406274042429	0.880406274042429	0.758970925898645	0.516100229611079	0.880406274042429	0.698253251826754	-0.57681790368297	0.819688599970537	-0.880406274042429	-0.880406274042429	0.880406274042429	0.516100229611079	0.880406274042429	-0.880406274042429	0.94112394811432	-0.455382555539187	0.758970925898645	0.880406274042429	-0.273229533323512	0.516100229611079	-0.880406274042429	0.57681790368297	-0.698253251826754	-0.516100229611079	0.94112394811432	0.698253251826754	-0.455382555539187	0.698253251826754	-0.698253251826754	0.94112394811432	0.94112394811432	0.455382555539187	-0.880406274042429
Cluster-3484.48772	-0.758970925898645	0.516100229611079	0.94112394811432	-0.94112394811432	0.880406274042429	-0.698253251826754	0.758970925898645	-0.698253251826754	-0.758970925898645	-0.455382555539187	-0.758970925898645	-0.758970925898645	0.333947207395404	-0.758970925898645	-0.758970925898645	-0.94112394811432	-0.758970925898645	-0.698253251826754	-0.94112394811432	-0.758970925898645	-0.880406274042429	-0.698253251826754	0.516100229611079	-0.57681790368297	0.698253251826754	0.880406274042429	-0.698253251826754	-0.394664881467296	-0.880406274042429	0.758970925898645	-0.758970925898645	0.57681790368297	-0.57681790368297	-0.758970925898645	0.516100229611079	-0.394664881467296	0.698253251826754	-0.57681790368297	0.880406274042429	0.394664881467296	-0.880406274042429	-0.698253251826754	0.455382555539187	-0.57681790368297	0.758970925898645	-0.698253251826754	-0.880406274042429	-0.758970925898645	0.698253251826754
Cluster-3484.11473	-0.880406274042429	0.455382555539187	0.880406274042429	-0.880406274042429	0.94112394811432	-0.758970925898645	0.880406274042429	-0.758970925898645	-0.880406274042429	-0.516100229611079	-0.880406274042429	-0.880406274042429	0.516100229611079	-0.880406274042429	-0.880406274042429	-0.880406274042429	-0.698253251826754	-0.758970925898645	-0.880406274042429	-0.57681790368297	-0.758970925898645	-0.758970925898645	0.455382555539187	-0.758970925898645	0.758970925898645	0.758970925898645	-0.758970925898645	-0.637535577754862	-0.758970925898645	0.880406274042429	-0.880406274042429	0.758970925898645	-0.758970925898645	-0.880406274042429	0.698253251826754	-0.637535577754862	0.758970925898645	-0.758970925898645	0.94112394811432	0.637535577754862	-0.758970925898645	-0.758970925898645	0.516100229611079	-0.758970925898645	0.698253251826754	-0.758970925898645	-0.94112394811432	-0.57681790368297	0.758970925898645
Cluster-3484.64899	-0.758970925898645	0.516100229611079	0.94112394811432	-0.94112394811432	0.880406274042429	-0.698253251826754	0.758970925898645	-0.698253251826754	-0.758970925898645	-0.455382555539187	-0.758970925898645	-0.758970925898645	0.333947207395404	-0.758970925898645	-0.758970925898645	-0.94112394811432	-0.758970925898645	-0.698253251826754	-0.94112394811432	-0.758970925898645	-0.880406274042429	-0.698253251826754	0.516100229611079	-0.57681790368297	0.698253251826754	0.880406274042429	-0.698253251826754	-0.394664881467296	-0.880406274042429	0.758970925898645	-0.758970925898645	0.57681790368297	-0.57681790368297	-0.758970925898645	0.516100229611079	-0.394664881467296	0.698253251826754	-0.57681790368297	0.880406274042429	0.394664881467296	-0.880406274042429	-0.698253251826754	0.455382555539187	-0.57681790368297	0.758970925898645	-0.698253251826754	-0.880406274042429	-0.758970925898645	0.698253251826754
Cluster-3484.50760	0.758970925898645	-0.819688599970537	-0.880406274042429	0.880406274042429	-0.758970925898645	0.698253251826754	-0.94112394811432	0.880406274042429	0.94112394811432	0.516100229611079	0.698253251826754	0.758970925898645	-0.516100229611079	0.758970925898645	0.880406274042429	0.94112394811432	0.758970925898645	0.758970925898645	0.880406274042429	0.758970925898645	0.758970925898645	0.94112394811432	-0.698253251826754	0.455382555539187	-0.758970925898645	-0.758970925898645	0.758970925898645	0.394664881467296	0.758970925898645	-0.758970925898645	0.698253251826754	-0.819688599970537	0.516100229611079	0.758970925898645	-0.637535577754862	0.394664881467296	-0.758970925898645	0.698253251826754	-0.94112394811432	-0.394664881467296	0.698253251826754	0.94112394811432	-0.819688599970537	0.57681790368297	-0.94112394811432	0.698253251826754	0.698253251826754	0.819688599970537	-0.758970925898645
Cluster-3484.41532	-0.758970925898645	0.516100229611079	0.94112394811432	-0.94112394811432	0.880406274042429	-0.698253251826754	0.758970925898645	-0.698253251826754	-0.758970925898645	-0.455382555539187	-0.758970925898645	-0.758970925898645	0.333947207395404	-0.758970925898645	-0.758970925898645	-0.94112394811432	-0.758970925898645	-0.698253251826754	-0.94112394811432	-0.758970925898645	-0.880406274042429	-0.698253251826754	0.516100229611079	-0.57681790368297	0.698253251826754	0.880406274042429	-0.698253251826754	-0.394664881467296	-0.880406274042429	0.758970925898645	-0.758970925898645	0.57681790368297	-0.57681790368297	-0.758970925898645	0.516100229611079	-0.394664881467296	0.698253251826754	-0.57681790368297	0.880406274042429	0.394664881467296	-0.880406274042429	-0.698253251826754	0.455382555539187	-0.57681790368297	0.758970925898645	-0.698253251826754	-0.880406274042429	-0.758970925898645	0.698253251826754
Cluster-278838.0	-0.777541914350235	0.135224680756563	0.676123403782813	-0.676123403782813	0.845154254728517	-0.540898723026251	0.777541914350235	-0.540898723026251	-0.777541914350235	-0.304255531702266	-0.777541914350235	-0.777541914350235	0.540898723026251	-0.777541914350235	-0.777541914350235	-0.676123403782813	-0.371867872080547	-0.540898723026251	-0.676123403782813	-0.270449361513125	-0.439480212458829	-0.540898723026251	0.135224680756563	-0.777541914350235	0.540898723026251	0.439480212458829	-0.540898723026251	-0.777541914350235	-0.439480212458829	0.777541914350235	-0.777541914350235	0.777541914350235	-0.777541914350235	-0.777541914350235	0.845154254728517	-0.777541914350235	0.540898723026251	-0.777541914350235	0.845154254728517	0.777541914350235	-0.439480212458829	-0.540898723026251	0.304255531702266	-0.777541914350235	0.371867872080547	-0.540898723026251	-0.845154254728517	-0.270449361513125	0.540898723026251
Cluster-3484.42711	-0.758970925898645	0.516100229611079	0.94112394811432	-0.94112394811432	0.880406274042429	-0.698253251826754	0.758970925898645	-0.698253251826754	-0.758970925898645	-0.455382555539187	-0.758970925898645	-0.758970925898645	0.333947207395404	-0.758970925898645	-0.758970925898645	-0.94112394811432	-0.758970925898645	-0.698253251826754	-0.94112394811432	-0.758970925898645	-0.880406274042429	-0.698253251826754	0.516100229611079	-0.57681790368297	0.698253251826754	0.880406274042429	-0.698253251826754	-0.394664881467296	-0.880406274042429	0.758970925898645	-0.758970925898645	0.57681790368297	-0.57681790368297	-0.758970925898645	0.516100229611079	-0.394664881467296	0.698253251826754	-0.57681790368297	0.880406274042429	0.394664881467296	-0.880406274042429	-0.698253251826754	0.455382555539187	-0.57681790368297	0.758970925898645	-0.698253251826754	-0.880406274042429	-0.758970925898645	0.698253251826754
Cluster-3484.39947	0.985610760609162	-0.376851173174092	-0.666736691000316	0.84066800169605	-0.985610760609162	0.84066800169605	-0.811679449913428	0.84066800169605	0.811679449913428	0.521793932087204	0.927633657043918	0.985610760609162	-0.724713794565561	0.985610760609162	0.927633657043918	0.724713794565561	0.637748139217693	0.898645105261295	0.666736691000316	0.318874069608847	0.811679449913428	0.724713794565561	-0.608759587435071	0.811679449913428	-0.724713794565561	-0.811679449913428	0.724713794565561	0.521793932087204	0.637748139217693	-0.985610760609162	0.927633657043918	-0.637748139217693	0.695725242782938	0.985610760609162	-0.579771035652448	0.521793932087204	-0.724713794565561	0.869656553478673	-0.811679449913428	-0.521793932087204	0.753702346348183	0.724713794565561	-0.463816828521959	0.927633657043918	-0.637748139217693	0.84066800169605	0.927633657043918	0.376851173174092	-0.898645105261295
Cluster-3484.9790	-0.777541914350235	0.135224680756563	0.676123403782813	-0.676123403782813	0.845154254728517	-0.540898723026251	0.777541914350235	-0.540898723026251	-0.777541914350235	-0.304255531702266	-0.777541914350235	-0.777541914350235	0.540898723026251	-0.777541914350235	-0.777541914350235	-0.676123403782813	-0.371867872080547	-0.540898723026251	-0.676123403782813	-0.270449361513125	-0.439480212458829	-0.540898723026251	0.135224680756563	-0.777541914350235	0.540898723026251	0.439480212458829	-0.540898723026251	-0.777541914350235	-0.439480212458829	0.777541914350235	-0.777541914350235	0.777541914350235	-0.777541914350235	-0.777541914350235	0.845154254728517	-0.777541914350235	0.540898723026251	-0.777541914350235	0.845154254728517	0.777541914350235	-0.439480212458829	-0.540898723026251	0.304255531702266	-0.777541914350235	0.371867872080547	-0.540898723026251	-0.845154254728517	-0.270449361513125	0.540898723026251
Cluster-3484.58002	0.880406274042429	-0.455382555539187	-0.758970925898645	0.758970925898645	-0.880406274042429	0.94112394811432	-0.698253251826754	0.758970925898645	0.698253251826754	0.758970925898645	0.94112394811432	0.880406274042429	-0.394664881467296	0.880406274042429	0.758970925898645	0.698253251826754	0.880406274042429	0.880406274042429	0.758970925898645	0.516100229611079	0.880406274042429	0.698253251826754	-0.57681790368297	0.819688599970537	-0.880406274042429	-0.880406274042429	0.880406274042429	0.516100229611079	0.880406274042429	-0.880406274042429	0.94112394811432	-0.455382555539187	0.758970925898645	0.880406274042429	-0.273229533323512	0.516100229611079	-0.880406274042429	0.57681790368297	-0.698253251826754	-0.516100229611079	0.94112394811432	0.698253251826754	-0.455382555539187	0.698253251826754	-0.698253251826754	0.94112394811432	0.94112394811432	0.455382555539187	-0.880406274042429
Cluster-3484.61004	0.758970925898645	-0.57681790368297	-0.880406274042429	0.698253251826754	-0.758970925898645	0.880406274042429	-0.758970925898645	0.698253251826754	0.758970925898645	0.819688599970537	0.880406274042429	0.758970925898645	-0.212511859251621	0.758970925898645	0.698253251826754	0.758970925898645	0.94112394811432	0.758970925898645	0.880406274042429	0.698253251826754	0.758970925898645	0.758970925898645	-0.455382555539187	0.758970925898645	-0.94112394811432	-0.758970925898645	0.94112394811432	0.637535577754862	0.94112394811432	-0.758970925898645	0.880406274042429	-0.57681790368297	0.819688599970537	0.758970925898645	-0.333947207395404	0.637535577754862	-0.94112394811432	0.455382555539187	-0.758970925898645	-0.637535577754862	0.880406274042429	0.758970925898645	-0.57681790368297	0.516100229611079	-0.758970925898645	0.880406274042429	0.880406274042429	0.57681790368297	-0.758970925898645
Cluster-3484.78864	-0.758970925898645	0.516100229611079	0.94112394811432	-0.94112394811432	0.880406274042429	-0.698253251826754	0.758970925898645	-0.698253251826754	-0.758970925898645	-0.455382555539187	-0.758970925898645	-0.758970925898645	0.333947207395404	-0.758970925898645	-0.758970925898645	-0.94112394811432	-0.758970925898645	-0.698253251826754	-0.94112394811432	-0.758970925898645	-0.880406274042429	-0.698253251826754	0.516100229611079	-0.57681790368297	0.698253251826754	0.880406274042429	-0.698253251826754	-0.394664881467296	-0.880406274042429	0.758970925898645	-0.758970925898645	0.57681790368297	-0.57681790368297	-0.758970925898645	0.516100229611079	-0.394664881467296	0.698253251826754	-0.57681790368297	0.880406274042429	0.394664881467296	-0.880406274042429	-0.698253251826754	0.455382555539187	-0.57681790368297	0.758970925898645	-0.698253251826754	-0.880406274042429	-0.758970925898645	0.698253251826754
Cluster-3484.49863	-0.758970925898645	0.516100229611079	0.94112394811432	-0.94112394811432	0.880406274042429	-0.698253251826754	0.758970925898645	-0.698253251826754	-0.758970925898645	-0.455382555539187	-0.758970925898645	-0.758970925898645	0.333947207395404	-0.758970925898645	-0.758970925898645	-0.94112394811432	-0.758970925898645	-0.698253251826754	-0.94112394811432	-0.758970925898645	-0.880406274042429	-0.698253251826754	0.516100229611079	-0.57681790368297	0.698253251826754	0.880406274042429	-0.698253251826754	-0.394664881467296	-0.880406274042429	0.758970925898645	-0.758970925898645	0.57681790368297	-0.57681790368297	-0.758970925898645	0.516100229611079	-0.394664881467296	0.698253251826754	-0.57681790368297	0.880406274042429	0.394664881467296	-0.880406274042429	-0.698253251826754	0.455382555539187	-0.57681790368297	0.758970925898645	-0.698253251826754	-0.880406274042429	-0.758970925898645	0.698253251826754
Cluster-3484.49479	0.880406274042429	-0.455382555539187	-0.758970925898645	0.758970925898645	-0.880406274042429	0.94112394811432	-0.698253251826754	0.758970925898645	0.698253251826754	0.758970925898645	0.94112394811432	0.880406274042429	-0.394664881467296	0.880406274042429	0.758970925898645	0.698253251826754	0.880406274042429	0.880406274042429	0.758970925898645	0.516100229611079	0.880406274042429	0.698253251826754	-0.57681790368297	0.819688599970537	-0.880406274042429	-0.880406274042429	0.880406274042429	0.516100229611079	0.880406274042429	-0.880406274042429	0.94112394811432	-0.455382555539187	0.758970925898645	0.880406274042429	-0.273229533323512	0.516100229611079	-0.880406274042429	0.57681790368297	-0.698253251826754	-0.516100229611079	0.94112394811432	0.698253251826754	-0.455382555539187	0.698253251826754	-0.698253251826754	0.94112394811432	0.94112394811432	0.455382555539187	-0.880406274042429
Cluster-3484.114659	-0.845154254728517	0.270449361513125	0.540898723026251	-0.540898723026251	0.777541914350235	-0.676123403782813	0.845154254728517	-0.676123403782813	-0.845154254728517	-0.50709255283711	-0.845154254728517	-0.845154254728517	0.676123403782813	-0.845154254728517	-0.845154254728517	-0.540898723026251	-0.439480212458829	-0.676123403782813	-0.540898723026251	-0.135224680756563	-0.371867872080547	-0.676123403782813	0.270449361513125	-0.845154254728517	0.676123403782813	0.371867872080547	-0.676123403782813	-0.845154254728517	-0.371867872080547	0.845154254728517	-0.845154254728517	0.845154254728517	-0.845154254728517	-0.845154254728517	0.777541914350235	-0.845154254728517	0.676123403782813	-0.845154254728517	0.777541914350235	0.845154254728517	-0.371867872080547	-0.676123403782813	0.50709255283711	-0.845154254728517	0.439480212458829	-0.676123403782813	-0.777541914350235	-0.135224680756563	0.676123403782813
Cluster-3484.59724	-0.880406274042429	0.455382555539187	0.880406274042429	-0.880406274042429	0.94112394811432	-0.758970925898645	0.880406274042429	-0.758970925898645	-0.880406274042429	-0.516100229611079	-0.880406274042429	-0.880406274042429	0.516100229611079	-0.880406274042429	-0.880406274042429	-0.880406274042429	-0.698253251826754	-0.758970925898645	-0.880406274042429	-0.57681790368297	-0.758970925898645	-0.758970925898645	0.455382555539187	-0.758970925898645	0.758970925898645	0.758970925898645	-0.758970925898645	-0.637535577754862	-0.758970925898645	0.880406274042429	-0.880406274042429	0.758970925898645	-0.758970925898645	-0.880406274042429	0.698253251826754	-0.637535577754862	0.758970925898645	-0.758970925898645	0.94112394811432	0.637535577754862	-0.758970925898645	-0.758970925898645	0.516100229611079	-0.758970925898645	0.698253251826754	-0.758970925898645	-0.94112394811432	-0.57681790368297	0.758970925898645
Cluster-3484.29887	0.880406274042429	-0.698253251826754	-0.758970925898645	0.94112394811432	-0.880406274042429	0.758970925898645	-0.880406274042429	0.94112394811432	0.880406274042429	0.455382555539187	0.758970925898645	0.880406274042429	-0.698253251826754	0.880406274042429	0.94112394811432	0.880406274042429	0.698253251826754	0.880406274042429	0.758970925898645	0.57681790368297	0.880406274042429	0.880406274042429	-0.819688599970537	0.516100229611079	-0.698253251826754	-0.880406274042429	0.698253251826754	0.273229533323512	0.698253251826754	-0.880406274042429	0.758970925898645	-0.698253251826754	0.455382555539187	0.880406274042429	-0.57681790368297	0.273229533323512	-0.698253251826754	0.819688599970537	-0.880406274042429	-0.273229533323512	0.758970925898645	0.880406274042429	-0.698253251826754	0.758970925898645	-0.880406274042429	0.758970925898645	0.758970925898645	0.698253251826754	-0.880406274042429
Cluster-3484.51412	0.698253251826754	-0.758970925898645	-0.94112394811432	0.758970925898645	-0.698253251826754	0.758970925898645	-0.880406274042429	0.758970925898645	0.880406274042429	0.698253251826754	0.758970925898645	0.698253251826754	-0.273229533323512	0.698253251826754	0.758970925898645	0.880406274042429	0.880406274042429	0.698253251826754	0.94112394811432	0.819688599970537	0.698253251826754	0.880406274042429	-0.516100229611079	0.57681790368297	-0.880406274042429	-0.698253251826754	0.880406274042429	0.57681790368297	0.880406274042429	-0.698253251826754	0.758970925898645	-0.758970925898645	0.698253251826754	0.698253251826754	-0.516100229611079	0.57681790368297	-0.880406274042429	0.516100229611079	-0.880406274042429	-0.57681790368297	0.758970925898645	0.880406274042429	-0.758970925898645	0.455382555539187	-0.880406274042429	0.758970925898645	0.758970925898645	0.758970925898645	-0.698253251826754
Cluster-3484.67554	0.94112394811432	-0.516100229611079	-0.698253251826754	0.880406274042429	-0.94112394811432	0.880406274042429	-0.758970925898645	0.880406274042429	0.758970925898645	0.57681790368297	0.880406274042429	0.94112394811432	-0.637535577754862	0.94112394811432	0.880406274042429	0.758970925898645	0.758970925898645	0.94112394811432	0.698253251826754	0.455382555539187	0.94112394811432	0.758970925898645	-0.758970925898645	0.698253251826754	-0.758970925898645	-0.94112394811432	0.758970925898645	0.333947207395404	0.758970925898645	-0.94112394811432	0.880406274042429	-0.516100229611079	0.57681790368297	0.94112394811432	-0.394664881467296	0.333947207395404	-0.758970925898645	0.758970925898645	-0.758970925898645	-0.333947207395404	0.880406274042429	0.758970925898645	-0.516100229611079	0.819688599970537	-0.758970925898645	0.880406274042429	0.880406274042429	0.516100229611079	-0.94112394811432
Cluster-3484.36618	-0.758970925898645	0.516100229611079	0.94112394811432	-0.94112394811432	0.880406274042429	-0.698253251826754	0.758970925898645	-0.698253251826754	-0.758970925898645	-0.455382555539187	-0.758970925898645	-0.758970925898645	0.333947207395404	-0.758970925898645	-0.758970925898645	-0.94112394811432	-0.758970925898645	-0.698253251826754	-0.94112394811432	-0.758970925898645	-0.880406274042429	-0.698253251826754	0.516100229611079	-0.57681790368297	0.698253251826754	0.880406274042429	-0.698253251826754	-0.394664881467296	-0.880406274042429	0.758970925898645	-0.758970925898645	0.57681790368297	-0.57681790368297	-0.758970925898645	0.516100229611079	-0.394664881467296	0.698253251826754	-0.57681790368297	0.880406274042429	0.394664881467296	-0.880406274042429	-0.698253251826754	0.455382555539187	-0.57681790368297	0.758970925898645	-0.698253251826754	-0.880406274042429	-0.758970925898645	0.698253251826754
Cluster-3484.57997	0.758970925898645	-0.57681790368297	-0.880406274042429	0.698253251826754	-0.758970925898645	0.880406274042429	-0.758970925898645	0.698253251826754	0.758970925898645	0.819688599970537	0.880406274042429	0.758970925898645	-0.212511859251621	0.758970925898645	0.698253251826754	0.758970925898645	0.94112394811432	0.758970925898645	0.880406274042429	0.698253251826754	0.758970925898645	0.758970925898645	-0.455382555539187	0.758970925898645	-0.94112394811432	-0.758970925898645	0.94112394811432	0.637535577754862	0.94112394811432	-0.758970925898645	0.880406274042429	-0.57681790368297	0.819688599970537	0.758970925898645	-0.333947207395404	0.637535577754862	-0.94112394811432	0.455382555539187	-0.758970925898645	-0.637535577754862	0.880406274042429	0.758970925898645	-0.57681790368297	0.516100229611079	-0.758970925898645	0.880406274042429	0.880406274042429	0.57681790368297	-0.758970925898645
Cluster-3484.57988	-0.758970925898645	0.516100229611079	0.94112394811432	-0.94112394811432	0.880406274042429	-0.698253251826754	0.758970925898645	-0.698253251826754	-0.758970925898645	-0.455382555539187	-0.758970925898645	-0.758970925898645	0.333947207395404	-0.758970925898645	-0.758970925898645	-0.94112394811432	-0.758970925898645	-0.698253251826754	-0.94112394811432	-0.758970925898645	-0.880406274042429	-0.698253251826754	0.516100229611079	-0.57681790368297	0.698253251826754	0.880406274042429	-0.698253251826754	-0.394664881467296	-0.880406274042429	0.758970925898645	-0.758970925898645	0.57681790368297	-0.57681790368297	-0.758970925898645	0.516100229611079	-0.394664881467296	0.698253251826754	-0.57681790368297	0.880406274042429	0.394664881467296	-0.880406274042429	-0.698253251826754	0.455382555539187	-0.57681790368297	0.758970925898645	-0.698253251826754	-0.880406274042429	-0.758970925898645	0.698253251826754
Cluster-3484.34118	-0.758970925898645	0.516100229611079	0.94112394811432	-0.94112394811432	0.880406274042429	-0.698253251826754	0.758970925898645	-0.698253251826754	-0.758970925898645	-0.455382555539187	-0.758970925898645	-0.758970925898645	0.333947207395404	-0.758970925898645	-0.758970925898645	-0.94112394811432	-0.758970925898645	-0.698253251826754	-0.94112394811432	-0.758970925898645	-0.880406274042429	-0.698253251826754	0.516100229611079	-0.57681790368297	0.698253251826754	0.880406274042429	-0.698253251826754	-0.394664881467296	-0.880406274042429	0.758970925898645	-0.758970925898645	0.57681790368297	-0.57681790368297	-0.758970925898645	0.516100229611079	-0.394664881467296	0.698253251826754	-0.57681790368297	0.880406274042429	0.394664881467296	-0.880406274042429	-0.698253251826754	0.455382555539187	-0.57681790368297	0.758970925898645	-0.698253251826754	-0.880406274042429	-0.758970925898645	0.698253251826754
Cluster-3484.34232	0.880406274042429	-0.698253251826754	-0.758970925898645	0.94112394811432	-0.880406274042429	0.758970925898645	-0.880406274042429	0.94112394811432	0.880406274042429	0.455382555539187	0.758970925898645	0.880406274042429	-0.698253251826754	0.880406274042429	0.94112394811432	0.880406274042429	0.698253251826754	0.880406274042429	0.758970925898645	0.57681790368297	0.880406274042429	0.880406274042429	-0.819688599970537	0.516100229611079	-0.698253251826754	-0.880406274042429	0.698253251826754	0.273229533323512	0.698253251826754	-0.880406274042429	0.758970925898645	-0.698253251826754	0.455382555539187	0.880406274042429	-0.57681790368297	0.273229533323512	-0.698253251826754	0.819688599970537	-0.880406274042429	-0.273229533323512	0.758970925898645	0.880406274042429	-0.698253251826754	0.758970925898645	-0.880406274042429	0.758970925898645	0.758970925898645	0.698253251826754	-0.880406274042429
Cluster-3484.66854	-0.758970925898645	0.516100229611079	0.94112394811432	-0.94112394811432	0.880406274042429	-0.698253251826754	0.758970925898645	-0.698253251826754	-0.758970925898645	-0.455382555539187	-0.758970925898645	-0.758970925898645	0.333947207395404	-0.758970925898645	-0.758970925898645	-0.94112394811432	-0.758970925898645	-0.698253251826754	-0.94112394811432	-0.758970925898645	-0.880406274042429	-0.698253251826754	0.516100229611079	-0.57681790368297	0.698253251826754	0.880406274042429	-0.698253251826754	-0.394664881467296	-0.880406274042429	0.758970925898645	-0.758970925898645	0.57681790368297	-0.57681790368297	-0.758970925898645	0.516100229611079	-0.394664881467296	0.698253251826754	-0.57681790368297	0.880406274042429	0.394664881467296	-0.880406274042429	-0.698253251826754	0.455382555539187	-0.57681790368297	0.758970925898645	-0.698253251826754	-0.880406274042429	-0.758970925898645	0.698253251826754
Cluster-3484.47022	-0.771428571428571	0.6	0.885714285714286	-0.885714285714286	0.828571428571429	-0.6	0.942857142857143	-0.771428571428571	-0.942857142857143	-0.371428571428571	-0.714285714285714	-0.771428571428571	0.542857142857143	-0.771428571428571	-0.885714285714286	-0.942857142857143	-0.6	-0.657142857142857	-0.885714285714286	-0.657142857142857	-0.657142857142857	-0.828571428571429	0.485714285714286	-0.542857142857143	0.657142857142857	0.657142857142857	-0.657142857142857	-0.542857142857143	-0.657142857142857	0.771428571428571	-0.714285714285714	0.885714285714286	-0.6	-0.771428571428571	0.828571428571429	-0.542857142857143	0.657142857142857	-0.771428571428571	1	0.542857142857143	-0.6	-0.828571428571429	0.657142857142857	-0.657142857142857	0.771428571428571	-0.6	-0.771428571428571	-0.714285714285714	0.657142857142857
Cluster-3484.77922	0.94112394811432	-0.516100229611079	-0.698253251826754	0.880406274042429	-0.94112394811432	0.880406274042429	-0.758970925898645	0.880406274042429	0.758970925898645	0.57681790368297	0.880406274042429	0.94112394811432	-0.637535577754862	0.94112394811432	0.880406274042429	0.758970925898645	0.758970925898645	0.94112394811432	0.698253251826754	0.455382555539187	0.94112394811432	0.758970925898645	-0.758970925898645	0.698253251826754	-0.758970925898645	-0.94112394811432	0.758970925898645	0.333947207395404	0.758970925898645	-0.94112394811432	0.880406274042429	-0.516100229611079	0.57681790368297	0.94112394811432	-0.394664881467296	0.333947207395404	-0.758970925898645	0.758970925898645	-0.758970925898645	-0.333947207395404	0.880406274042429	0.758970925898645	-0.516100229611079	0.819688599970537	-0.758970925898645	0.880406274042429	0.880406274042429	0.516100229611079	-0.94112394811432
Cluster-3484.48126	-0.758970925898645	0.516100229611079	0.94112394811432	-0.94112394811432	0.880406274042429	-0.698253251826754	0.758970925898645	-0.698253251826754	-0.758970925898645	-0.455382555539187	-0.758970925898645	-0.758970925898645	0.333947207395404	-0.758970925898645	-0.758970925898645	-0.94112394811432	-0.758970925898645	-0.698253251826754	-0.94112394811432	-0.758970925898645	-0.880406274042429	-0.698253251826754	0.516100229611079	-0.57681790368297	0.698253251826754	0.880406274042429	-0.698253251826754	-0.394664881467296	-0.880406274042429	0.758970925898645	-0.758970925898645	0.57681790368297	-0.57681790368297	-0.758970925898645	0.516100229611079	-0.394664881467296	0.698253251826754	-0.57681790368297	0.880406274042429	0.394664881467296	-0.880406274042429	-0.698253251826754	0.455382555539187	-0.57681790368297	0.758970925898645	-0.698253251826754	-0.880406274042429	-0.758970925898645	0.698253251826754
Cluster-3484.81974	0.880406274042429	-0.455382555539187	-0.758970925898645	0.758970925898645	-0.880406274042429	0.94112394811432	-0.698253251826754	0.758970925898645	0.698253251826754	0.758970925898645	0.94112394811432	0.880406274042429	-0.394664881467296	0.880406274042429	0.758970925898645	0.698253251826754	0.880406274042429	0.880406274042429	0.758970925898645	0.516100229611079	0.880406274042429	0.698253251826754	-0.57681790368297	0.819688599970537	-0.880406274042429	-0.880406274042429	0.880406274042429	0.516100229611079	0.880406274042429	-0.880406274042429	0.94112394811432	-0.455382555539187	0.758970925898645	0.880406274042429	-0.273229533323512	0.516100229611079	-0.880406274042429	0.57681790368297	-0.698253251826754	-0.516100229611079	0.94112394811432	0.698253251826754	-0.455382555539187	0.698253251826754	-0.698253251826754	0.94112394811432	0.94112394811432	0.455382555539187	-0.880406274042429
Cluster-3484.51083	0.698253251826754	-0.758970925898645	-0.94112394811432	0.758970925898645	-0.698253251826754	0.758970925898645	-0.880406274042429	0.758970925898645	0.880406274042429	0.698253251826754	0.758970925898645	0.698253251826754	-0.273229533323512	0.698253251826754	0.758970925898645	0.880406274042429	0.880406274042429	0.698253251826754	0.94112394811432	0.819688599970537	0.698253251826754	0.880406274042429	-0.516100229611079	0.57681790368297	-0.880406274042429	-0.698253251826754	0.880406274042429	0.57681790368297	0.880406274042429	-0.698253251826754	0.758970925898645	-0.758970925898645	0.698253251826754	0.698253251826754	-0.516100229611079	0.57681790368297	-0.880406274042429	0.516100229611079	-0.880406274042429	-0.57681790368297	0.758970925898645	0.880406274042429	-0.758970925898645	0.455382555539187	-0.880406274042429	0.758970925898645	0.758970925898645	0.758970925898645	-0.698253251826754
Cluster-3484.80893	0.758970925898645	-0.57681790368297	-0.880406274042429	0.698253251826754	-0.758970925898645	0.880406274042429	-0.758970925898645	0.698253251826754	0.758970925898645	0.819688599970537	0.880406274042429	0.758970925898645	-0.212511859251621	0.758970925898645	0.698253251826754	0.758970925898645	0.94112394811432	0.758970925898645	0.880406274042429	0.698253251826754	0.758970925898645	0.758970925898645	-0.455382555539187	0.758970925898645	-0.94112394811432	-0.758970925898645	0.94112394811432	0.637535577754862	0.94112394811432	-0.758970925898645	0.880406274042429	-0.57681790368297	0.819688599970537	0.758970925898645	-0.333947207395404	0.637535577754862	-0.94112394811432	0.455382555539187	-0.758970925898645	-0.637535577754862	0.880406274042429	0.758970925898645	-0.57681790368297	0.516100229611079	-0.758970925898645	0.880406274042429	0.880406274042429	0.57681790368297	-0.758970925898645
Cluster-3484.75436	-0.758970925898645	0.516100229611079	0.94112394811432	-0.94112394811432	0.880406274042429	-0.698253251826754	0.758970925898645	-0.698253251826754	-0.758970925898645	-0.455382555539187	-0.758970925898645	-0.758970925898645	0.333947207395404	-0.758970925898645	-0.758970925898645	-0.94112394811432	-0.758970925898645	-0.698253251826754	-0.94112394811432	-0.758970925898645	-0.880406274042429	-0.698253251826754	0.516100229611079	-0.57681790368297	0.698253251826754	0.880406274042429	-0.698253251826754	-0.394664881467296	-0.880406274042429	0.758970925898645	-0.758970925898645	0.57681790368297	-0.57681790368297	-0.758970925898645	0.516100229611079	-0.394664881467296	0.698253251826754	-0.57681790368297	0.880406274042429	0.394664881467296	-0.880406274042429	-0.698253251826754	0.455382555539187	-0.57681790368297	0.758970925898645	-0.698253251826754	-0.880406274042429	-0.758970925898645	0.698253251826754
Cluster-3484.68671	-0.758970925898645	0.516100229611079	0.94112394811432	-0.94112394811432	0.880406274042429	-0.698253251826754	0.758970925898645	-0.698253251826754	-0.758970925898645	-0.455382555539187	-0.758970925898645	-0.758970925898645	0.333947207395404	-0.758970925898645	-0.758970925898645	-0.94112394811432	-0.758970925898645	-0.698253251826754	-0.94112394811432	-0.758970925898645	-0.880406274042429	-0.698253251826754	0.516100229611079	-0.57681790368297	0.698253251826754	0.880406274042429	-0.698253251826754	-0.394664881467296	-0.880406274042429	0.758970925898645	-0.758970925898645	0.57681790368297	-0.57681790368297	-0.758970925898645	0.516100229611079	-0.394664881467296	0.698253251826754	-0.57681790368297	0.880406274042429	0.394664881467296	-0.880406274042429	-0.698253251826754	0.455382555539187	-0.57681790368297	0.758970925898645	-0.698253251826754	-0.880406274042429	-0.758970925898645	0.698253251826754
Cluster-3484.12972	-0.880406274042429	0.455382555539187	0.880406274042429	-0.880406274042429	0.94112394811432	-0.758970925898645	0.880406274042429	-0.758970925898645	-0.880406274042429	-0.516100229611079	-0.880406274042429	-0.880406274042429	0.516100229611079	-0.880406274042429	-0.880406274042429	-0.880406274042429	-0.698253251826754	-0.758970925898645	-0.880406274042429	-0.57681790368297	-0.758970925898645	-0.758970925898645	0.455382555539187	-0.758970925898645	0.758970925898645	0.758970925898645	-0.758970925898645	-0.637535577754862	-0.758970925898645	0.880406274042429	-0.880406274042429	0.758970925898645	-0.758970925898645	-0.880406274042429	0.698253251826754	-0.637535577754862	0.758970925898645	-0.758970925898645	0.94112394811432	0.637535577754862	-0.758970925898645	-0.758970925898645	0.516100229611079	-0.758970925898645	0.698253251826754	-0.758970925898645	-0.94112394811432	-0.57681790368297	0.758970925898645
Cluster-3484.39061	0.758970925898645	-0.57681790368297	-0.880406274042429	0.698253251826754	-0.758970925898645	0.880406274042429	-0.758970925898645	0.698253251826754	0.758970925898645	0.819688599970537	0.880406274042429	0.758970925898645	-0.212511859251621	0.758970925898645	0.698253251826754	0.758970925898645	0.94112394811432	0.758970925898645	0.880406274042429	0.698253251826754	0.758970925898645	0.758970925898645	-0.455382555539187	0.758970925898645	-0.94112394811432	-0.758970925898645	0.94112394811432	0.637535577754862	0.94112394811432	-0.758970925898645	0.880406274042429	-0.57681790368297	0.819688599970537	0.758970925898645	-0.333947207395404	0.637535577754862	-0.94112394811432	0.455382555539187	-0.758970925898645	-0.637535577754862	0.880406274042429	0.758970925898645	-0.57681790368297	0.516100229611079	-0.758970925898645	0.880406274042429	0.880406274042429	0.57681790368297	-0.758970925898645
Cluster-3484.75967	0.758970925898645	-0.57681790368297	-0.880406274042429	0.698253251826754	-0.758970925898645	0.880406274042429	-0.758970925898645	0.698253251826754	0.758970925898645	0.819688599970537	0.880406274042429	0.758970925898645	-0.212511859251621	0.758970925898645	0.698253251826754	0.758970925898645	0.94112394811432	0.758970925898645	0.880406274042429	0.698253251826754	0.758970925898645	0.758970925898645	-0.455382555539187	0.758970925898645	-0.94112394811432	-0.758970925898645	0.94112394811432	0.637535577754862	0.94112394811432	-0.758970925898645	0.880406274042429	-0.57681790368297	0.819688599970537	0.758970925898645	-0.333947207395404	0.637535577754862	-0.94112394811432	0.455382555539187	-0.758970925898645	-0.637535577754862	0.880406274042429	0.758970925898645	-0.57681790368297	0.516100229611079	-0.758970925898645	0.880406274042429	0.880406274042429	0.57681790368297	-0.758970925898645
Cluster-3484.57999	0.758970925898645	-0.57681790368297	-0.880406274042429	0.698253251826754	-0.758970925898645	0.880406274042429	-0.758970925898645	0.698253251826754	0.758970925898645	0.819688599970537	0.880406274042429	0.758970925898645	-0.212511859251621	0.758970925898645	0.698253251826754	0.758970925898645	0.94112394811432	0.758970925898645	0.880406274042429	0.698253251826754	0.758970925898645	0.758970925898645	-0.455382555539187	0.758970925898645	-0.94112394811432	-0.758970925898645	0.94112394811432	0.637535577754862	0.94112394811432	-0.758970925898645	0.880406274042429	-0.57681790368297	0.819688599970537	0.758970925898645	-0.333947207395404	0.637535577754862	-0.94112394811432	0.455382555539187	-0.758970925898645	-0.637535577754862	0.880406274042429	0.758970925898645	-0.57681790368297	0.516100229611079	-0.758970925898645	0.880406274042429	0.880406274042429	0.57681790368297	-0.758970925898645
Cluster-3484.51313	-0.758970925898645	0.516100229611079	0.94112394811432	-0.94112394811432	0.880406274042429	-0.698253251826754	0.758970925898645	-0.698253251826754	-0.758970925898645	-0.455382555539187	-0.758970925898645	-0.758970925898645	0.333947207395404	-0.758970925898645	-0.758970925898645	-0.94112394811432	-0.758970925898645	-0.698253251826754	-0.94112394811432	-0.758970925898645	-0.880406274042429	-0.698253251826754	0.516100229611079	-0.57681790368297	0.698253251826754	0.880406274042429	-0.698253251826754	-0.394664881467296	-0.880406274042429	0.758970925898645	-0.758970925898645	0.57681790368297	-0.57681790368297	-0.758970925898645	0.516100229611079	-0.394664881467296	0.698253251826754	-0.57681790368297	0.880406274042429	0.394664881467296	-0.880406274042429	-0.698253251826754	0.455382555539187	-0.57681790368297	0.758970925898645	-0.698253251826754	-0.880406274042429	-0.758970925898645	0.698253251826754
Cluster-3484.56037	-0.758970925898645	0.516100229611079	0.94112394811432	-0.94112394811432	0.880406274042429	-0.698253251826754	0.758970925898645	-0.698253251826754	-0.758970925898645	-0.455382555539187	-0.758970925898645	-0.758970925898645	0.333947207395404	-0.758970925898645	-0.758970925898645	-0.94112394811432	-0.758970925898645	-0.698253251826754	-0.94112394811432	-0.758970925898645	-0.880406274042429	-0.698253251826754	0.516100229611079	-0.57681790368297	0.698253251826754	0.880406274042429	-0.698253251826754	-0.394664881467296	-0.880406274042429	0.758970925898645	-0.758970925898645	0.57681790368297	-0.57681790368297	-0.758970925898645	0.516100229611079	-0.394664881467296	0.698253251826754	-0.57681790368297	0.880406274042429	0.394664881467296	-0.880406274042429	-0.698253251826754	0.455382555539187	-0.57681790368297	0.758970925898645	-0.698253251826754	-0.880406274042429	-0.758970925898645	0.698253251826754
Cluster-3484.45471	-0.927633657043918	0.405839724956714	0.753702346348183	-0.927633657043918	0.985610760609162	-0.724713794565561	0.84066800169605	-0.811679449913428	-0.84066800169605	-0.376851173174092	-0.84066800169605	-0.927633657043918	0.695725242782938	-0.927633657043918	-0.927633657043918	-0.84066800169605	-0.579771035652448	-0.811679449913428	-0.753702346348183	-0.434828276739336	-0.811679449913428	-0.724713794565561	0.579771035652448	-0.695725242782938	0.637748139217693	0.811679449913428	-0.637748139217693	-0.463816828521959	-0.637748139217693	0.927633657043918	-0.84066800169605	0.695725242782938	-0.608759587435071	-0.927633657043918	0.695725242782938	-0.463816828521959	0.637748139217693	-0.869656553478673	0.898645105261295	0.463816828521959	-0.724713794565561	-0.724713794565561	0.463816828521959	-0.869656553478673	0.666736691000316	-0.724713794565561	-0.898645105261295	-0.521793932087204	0.811679449913428
Cluster-3484.63567	0.698253251826754	-0.758970925898645	-0.94112394811432	0.758970925898645	-0.698253251826754	0.758970925898645	-0.880406274042429	0.758970925898645	0.880406274042429	0.698253251826754	0.758970925898645	0.698253251826754	-0.273229533323512	0.698253251826754	0.758970925898645	0.880406274042429	0.880406274042429	0.698253251826754	0.94112394811432	0.819688599970537	0.698253251826754	0.880406274042429	-0.516100229611079	0.57681790368297	-0.880406274042429	-0.698253251826754	0.880406274042429	0.57681790368297	0.880406274042429	-0.698253251826754	0.758970925898645	-0.758970925898645	0.698253251826754	0.698253251826754	-0.516100229611079	0.57681790368297	-0.880406274042429	0.516100229611079	-0.880406274042429	-0.57681790368297	0.758970925898645	0.880406274042429	-0.758970925898645	0.455382555539187	-0.880406274042429	0.758970925898645	0.758970925898645	0.758970925898645	-0.698253251826754
Cluster-3484.81987	0.880406274042429	-0.698253251826754	-0.758970925898645	0.94112394811432	-0.880406274042429	0.758970925898645	-0.880406274042429	0.94112394811432	0.880406274042429	0.455382555539187	0.758970925898645	0.880406274042429	-0.698253251826754	0.880406274042429	0.94112394811432	0.880406274042429	0.698253251826754	0.880406274042429	0.758970925898645	0.57681790368297	0.880406274042429	0.880406274042429	-0.819688599970537	0.516100229611079	-0.698253251826754	-0.880406274042429	0.698253251826754	0.273229533323512	0.698253251826754	-0.880406274042429	0.758970925898645	-0.698253251826754	0.455382555539187	0.880406274042429	-0.57681790368297	0.273229533323512	-0.698253251826754	0.819688599970537	-0.880406274042429	-0.273229533323512	0.758970925898645	0.880406274042429	-0.698253251826754	0.758970925898645	-0.880406274042429	0.758970925898645	0.758970925898645	0.698253251826754	-0.880406274042429
Cluster-3484.29047	-0.758970925898645	0.516100229611079	0.94112394811432	-0.94112394811432	0.880406274042429	-0.698253251826754	0.758970925898645	-0.698253251826754	-0.758970925898645	-0.455382555539187	-0.758970925898645	-0.758970925898645	0.333947207395404	-0.758970925898645	-0.758970925898645	-0.94112394811432	-0.758970925898645	-0.698253251826754	-0.94112394811432	-0.758970925898645	-0.880406274042429	-0.698253251826754	0.516100229611079	-0.57681790368297	0.698253251826754	0.880406274042429	-0.698253251826754	-0.394664881467296	-0.880406274042429	0.758970925898645	-0.758970925898645	0.57681790368297	-0.57681790368297	-0.758970925898645	0.516100229611079	-0.394664881467296	0.698253251826754	-0.57681790368297	0.880406274042429	0.394664881467296	-0.880406274042429	-0.698253251826754	0.455382555539187	-0.57681790368297	0.758970925898645	-0.698253251826754	-0.880406274042429	-0.758970925898645	0.698253251826754
Cluster-3484.51335	-0.758970925898645	0.516100229611079	0.94112394811432	-0.94112394811432	0.880406274042429	-0.698253251826754	0.758970925898645	-0.698253251826754	-0.758970925898645	-0.455382555539187	-0.758970925898645	-0.758970925898645	0.333947207395404	-0.758970925898645	-0.758970925898645	-0.94112394811432	-0.758970925898645	-0.698253251826754	-0.94112394811432	-0.758970925898645	-0.880406274042429	-0.698253251826754	0.516100229611079	-0.57681790368297	0.698253251826754	0.880406274042429	-0.698253251826754	-0.394664881467296	-0.880406274042429	0.758970925898645	-0.758970925898645	0.57681790368297	-0.57681790368297	-0.758970925898645	0.516100229611079	-0.394664881467296	0.698253251826754	-0.57681790368297	0.880406274042429	0.394664881467296	-0.880406274042429	-0.698253251826754	0.455382555539187	-0.57681790368297	0.758970925898645	-0.698253251826754	-0.880406274042429	-0.758970925898645	0.698253251826754
Cluster-3484.47606	0.758970925898645	-0.57681790368297	-0.880406274042429	0.698253251826754	-0.758970925898645	0.880406274042429	-0.758970925898645	0.698253251826754	0.758970925898645	0.819688599970537	0.880406274042429	0.758970925898645	-0.212511859251621	0.758970925898645	0.698253251826754	0.758970925898645	0.94112394811432	0.758970925898645	0.880406274042429	0.698253251826754	0.758970925898645	0.758970925898645	-0.455382555539187	0.758970925898645	-0.94112394811432	-0.758970925898645	0.94112394811432	0.637535577754862	0.94112394811432	-0.758970925898645	0.880406274042429	-0.57681790368297	0.819688599970537	0.758970925898645	-0.333947207395404	0.637535577754862	-0.94112394811432	0.455382555539187	-0.758970925898645	-0.637535577754862	0.880406274042429	0.758970925898645	-0.57681790368297	0.516100229611079	-0.758970925898645	0.880406274042429	0.880406274042429	0.57681790368297	-0.758970925898645
Cluster-3484.36617	0.880406274042429	-0.455382555539187	-0.758970925898645	0.758970925898645	-0.880406274042429	0.94112394811432	-0.698253251826754	0.758970925898645	0.698253251826754	0.758970925898645	0.94112394811432	0.880406274042429	-0.394664881467296	0.880406274042429	0.758970925898645	0.698253251826754	0.880406274042429	0.880406274042429	0.758970925898645	0.516100229611079	0.880406274042429	0.698253251826754	-0.57681790368297	0.819688599970537	-0.880406274042429	-0.880406274042429	0.880406274042429	0.516100229611079	0.880406274042429	-0.880406274042429	0.94112394811432	-0.455382555539187	0.758970925898645	0.880406274042429	-0.273229533323512	0.516100229611079	-0.880406274042429	0.57681790368297	-0.698253251826754	-0.516100229611079	0.94112394811432	0.698253251826754	-0.455382555539187	0.698253251826754	-0.698253251826754	0.94112394811432	0.94112394811432	0.455382555539187	-0.880406274042429
Cluster-3484.67556	-0.758970925898645	0.516100229611079	0.94112394811432	-0.94112394811432	0.880406274042429	-0.698253251826754	0.758970925898645	-0.698253251826754	-0.758970925898645	-0.455382555539187	-0.758970925898645	-0.758970925898645	0.333947207395404	-0.758970925898645	-0.758970925898645	-0.94112394811432	-0.758970925898645	-0.698253251826754	-0.94112394811432	-0.758970925898645	-0.880406274042429	-0.698253251826754	0.516100229611079	-0.57681790368297	0.698253251826754	0.880406274042429	-0.698253251826754	-0.394664881467296	-0.880406274042429	0.758970925898645	-0.758970925898645	0.57681790368297	-0.57681790368297	-0.758970925898645	0.516100229611079	-0.394664881467296	0.698253251826754	-0.57681790368297	0.880406274042429	0.394664881467296	-0.880406274042429	-0.698253251826754	0.455382555539187	-0.57681790368297	0.758970925898645	-0.698253251826754	-0.880406274042429	-0.758970925898645	0.698253251826754
Cluster-3484.75966	-0.758970925898645	0.516100229611079	0.94112394811432	-0.94112394811432	0.880406274042429	-0.698253251826754	0.758970925898645	-0.698253251826754	-0.758970925898645	-0.455382555539187	-0.758970925898645	-0.758970925898645	0.333947207395404	-0.758970925898645	-0.758970925898645	-0.94112394811432	-0.758970925898645	-0.698253251826754	-0.94112394811432	-0.758970925898645	-0.880406274042429	-0.698253251826754	0.516100229611079	-0.57681790368297	0.698253251826754	0.880406274042429	-0.698253251826754	-0.394664881467296	-0.880406274042429	0.758970925898645	-0.758970925898645	0.57681790368297	-0.57681790368297	-0.758970925898645	0.516100229611079	-0.394664881467296	0.698253251826754	-0.57681790368297	0.880406274042429	0.394664881467296	-0.880406274042429	-0.698253251826754	0.455382555539187	-0.57681790368297	0.758970925898645	-0.698253251826754	-0.880406274042429	-0.758970925898645	0.698253251826754
Cluster-3484.57530	-0.637748139217693	0.637748139217693	0.985610760609162	-0.898645105261295	0.753702346348183	-0.579771035652448	0.811679449913428	-0.666736691000316	-0.811679449913428	-0.405839724956714	-0.637748139217693	-0.637748139217693	0.260896966043602	-0.637748139217693	-0.724713794565561	-0.985610760609162	-0.724713794565561	-0.579771035652448	-0.985610760609162	-0.869656553478673	-0.753702346348183	-0.753702346348183	0.463816828521959	-0.434828276739336	0.666736691000316	0.753702346348183	-0.666736691000316	-0.405839724956714	-0.84066800169605	0.637748139217693	-0.637748139217693	0.695725242782938	-0.521793932087204	-0.637748139217693	0.608759587435071	-0.405839724956714	0.666736691000316	-0.521793932087204	0.927633657043918	0.405839724956714	-0.753702346348183	-0.753702346348183	0.579771035652448	-0.434828276739336	0.811679449913428	-0.579771035652448	-0.753702346348183	-0.869656553478673	0.579771035652448
Cluster-3484.39494	-0.880406274042429	0.455382555539187	0.880406274042429	-0.880406274042429	0.94112394811432	-0.758970925898645	0.880406274042429	-0.758970925898645	-0.880406274042429	-0.516100229611079	-0.880406274042429	-0.880406274042429	0.516100229611079	-0.880406274042429	-0.880406274042429	-0.880406274042429	-0.698253251826754	-0.758970925898645	-0.880406274042429	-0.57681790368297	-0.758970925898645	-0.758970925898645	0.455382555539187	-0.758970925898645	0.758970925898645	0.758970925898645	-0.758970925898645	-0.637535577754862	-0.758970925898645	0.880406274042429	-0.880406274042429	0.758970925898645	-0.758970925898645	-0.880406274042429	0.698253251826754	-0.637535577754862	0.758970925898645	-0.758970925898645	0.94112394811432	0.637535577754862	-0.758970925898645	-0.758970925898645	0.516100229611079	-0.758970925898645	0.698253251826754	-0.758970925898645	-0.94112394811432	-0.57681790368297	0.758970925898645
Cluster-3484.73726	-0.880406274042429	0.455382555539187	0.880406274042429	-0.880406274042429	0.94112394811432	-0.758970925898645	0.880406274042429	-0.758970925898645	-0.880406274042429	-0.516100229611079	-0.880406274042429	-0.880406274042429	0.516100229611079	-0.880406274042429	-0.880406274042429	-0.880406274042429	-0.698253251826754	-0.758970925898645	-0.880406274042429	-0.57681790368297	-0.758970925898645	-0.758970925898645	0.455382555539187	-0.758970925898645	0.758970925898645	0.758970925898645	-0.758970925898645	-0.637535577754862	-0.758970925898645	0.880406274042429	-0.880406274042429	0.758970925898645	-0.758970925898645	-0.880406274042429	0.698253251826754	-0.637535577754862	0.758970925898645	-0.758970925898645	0.94112394811432	0.637535577754862	-0.758970925898645	-0.758970925898645	0.516100229611079	-0.758970925898645	0.698253251826754	-0.758970925898645	-0.94112394811432	-0.57681790368297	0.758970925898645
Cluster-3484.57990	-0.758970925898645	0.516100229611079	0.94112394811432	-0.94112394811432	0.880406274042429	-0.698253251826754	0.758970925898645	-0.698253251826754	-0.758970925898645	-0.455382555539187	-0.758970925898645	-0.758970925898645	0.333947207395404	-0.758970925898645	-0.758970925898645	-0.94112394811432	-0.758970925898645	-0.698253251826754	-0.94112394811432	-0.758970925898645	-0.880406274042429	-0.698253251826754	0.516100229611079	-0.57681790368297	0.698253251826754	0.880406274042429	-0.698253251826754	-0.394664881467296	-0.880406274042429	0.758970925898645	-0.758970925898645	0.57681790368297	-0.57681790368297	-0.758970925898645	0.516100229611079	-0.394664881467296	0.698253251826754	-0.57681790368297	0.880406274042429	0.394664881467296	-0.880406274042429	-0.698253251826754	0.455382555539187	-0.57681790368297	0.758970925898645	-0.698253251826754	-0.880406274042429	-0.758970925898645	0.698253251826754
Cluster-3484.48745	-0.880406274042429	0.455382555539187	0.880406274042429	-0.880406274042429	0.94112394811432	-0.758970925898645	0.880406274042429	-0.758970925898645	-0.880406274042429	-0.516100229611079	-0.880406274042429	-0.880406274042429	0.516100229611079	-0.880406274042429	-0.880406274042429	-0.880406274042429	-0.698253251826754	-0.758970925898645	-0.880406274042429	-0.57681790368297	-0.758970925898645	-0.758970925898645	0.455382555539187	-0.758970925898645	0.758970925898645	0.758970925898645	-0.758970925898645	-0.637535577754862	-0.758970925898645	0.880406274042429	-0.880406274042429	0.758970925898645	-0.758970925898645	-0.880406274042429	0.698253251826754	-0.637535577754862	0.758970925898645	-0.758970925898645	0.94112394811432	0.637535577754862	-0.758970925898645	-0.758970925898645	0.516100229611079	-0.758970925898645	0.698253251826754	-0.758970925898645	-0.94112394811432	-0.57681790368297	0.758970925898645
Cluster-3484.75699	0.880406274042429	-0.455382555539187	-0.758970925898645	0.758970925898645	-0.880406274042429	0.94112394811432	-0.698253251826754	0.758970925898645	0.698253251826754	0.758970925898645	0.94112394811432	0.880406274042429	-0.394664881467296	0.880406274042429	0.758970925898645	0.698253251826754	0.880406274042429	0.880406274042429	0.758970925898645	0.516100229611079	0.880406274042429	0.698253251826754	-0.57681790368297	0.819688599970537	-0.880406274042429	-0.880406274042429	0.880406274042429	0.516100229611079	0.880406274042429	-0.880406274042429	0.94112394811432	-0.455382555539187	0.758970925898645	0.880406274042429	-0.273229533323512	0.516100229611079	-0.880406274042429	0.57681790368297	-0.698253251826754	-0.516100229611079	0.94112394811432	0.698253251826754	-0.455382555539187	0.698253251826754	-0.698253251826754	0.94112394811432	0.94112394811432	0.455382555539187	-0.880406274042429
Cluster-3484.57180	0.758970925898645	-0.57681790368297	-0.880406274042429	0.698253251826754	-0.758970925898645	0.880406274042429	-0.758970925898645	0.698253251826754	0.758970925898645	0.819688599970537	0.880406274042429	0.758970925898645	-0.212511859251621	0.758970925898645	0.698253251826754	0.758970925898645	0.94112394811432	0.758970925898645	0.880406274042429	0.698253251826754	0.758970925898645	0.758970925898645	-0.455382555539187	0.758970925898645	-0.94112394811432	-0.758970925898645	0.94112394811432	0.637535577754862	0.94112394811432	-0.758970925898645	0.880406274042429	-0.57681790368297	0.819688599970537	0.758970925898645	-0.333947207395404	0.637535577754862	-0.94112394811432	0.455382555539187	-0.758970925898645	-0.637535577754862	0.880406274042429	0.758970925898645	-0.57681790368297	0.516100229611079	-0.758970925898645	0.880406274042429	0.880406274042429	0.57681790368297	-0.758970925898645
Cluster-3484.58005	0.758970925898645	-0.57681790368297	-0.880406274042429	0.698253251826754	-0.758970925898645	0.880406274042429	-0.758970925898645	0.698253251826754	0.758970925898645	0.819688599970537	0.880406274042429	0.758970925898645	-0.212511859251621	0.758970925898645	0.698253251826754	0.758970925898645	0.94112394811432	0.758970925898645	0.880406274042429	0.698253251826754	0.758970925898645	0.758970925898645	-0.455382555539187	0.758970925898645	-0.94112394811432	-0.758970925898645	0.94112394811432	0.637535577754862	0.94112394811432	-0.758970925898645	0.880406274042429	-0.57681790368297	0.819688599970537	0.758970925898645	-0.333947207395404	0.637535577754862	-0.94112394811432	0.455382555539187	-0.758970925898645	-0.637535577754862	0.880406274042429	0.758970925898645	-0.57681790368297	0.516100229611079	-0.758970925898645	0.880406274042429	0.880406274042429	0.57681790368297	-0.758970925898645
Cluster-3484.37035	0.758970925898645	-0.819688599970537	-0.880406274042429	0.880406274042429	-0.758970925898645	0.698253251826754	-0.94112394811432	0.880406274042429	0.94112394811432	0.516100229611079	0.698253251826754	0.758970925898645	-0.516100229611079	0.758970925898645	0.880406274042429	0.94112394811432	0.758970925898645	0.758970925898645	0.880406274042429	0.758970925898645	0.758970925898645	0.94112394811432	-0.698253251826754	0.455382555539187	-0.758970925898645	-0.758970925898645	0.758970925898645	0.394664881467296	0.758970925898645	-0.758970925898645	0.698253251826754	-0.819688599970537	0.516100229611079	0.758970925898645	-0.637535577754862	0.394664881467296	-0.758970925898645	0.698253251826754	-0.94112394811432	-0.394664881467296	0.698253251826754	0.94112394811432	-0.819688599970537	0.57681790368297	-0.94112394811432	0.698253251826754	0.698253251826754	0.819688599970537	-0.758970925898645
Cluster-3484.36421	0.758970925898645	-0.819688599970537	-0.880406274042429	0.880406274042429	-0.758970925898645	0.698253251826754	-0.94112394811432	0.880406274042429	0.94112394811432	0.516100229611079	0.698253251826754	0.758970925898645	-0.516100229611079	0.758970925898645	0.880406274042429	0.94112394811432	0.758970925898645	0.758970925898645	0.880406274042429	0.758970925898645	0.758970925898645	0.94112394811432	-0.698253251826754	0.455382555539187	-0.758970925898645	-0.758970925898645	0.758970925898645	0.394664881467296	0.758970925898645	-0.758970925898645	0.698253251826754	-0.819688599970537	0.516100229611079	0.758970925898645	-0.637535577754862	0.394664881467296	-0.758970925898645	0.698253251826754	-0.94112394811432	-0.394664881467296	0.698253251826754	0.94112394811432	-0.819688599970537	0.57681790368297	-0.94112394811432	0.698253251826754	0.698253251826754	0.819688599970537	-0.758970925898645
Cluster-3484.74761	0.758970925898645	-0.57681790368297	-0.880406274042429	0.698253251826754	-0.758970925898645	0.880406274042429	-0.758970925898645	0.698253251826754	0.758970925898645	0.819688599970537	0.880406274042429	0.758970925898645	-0.212511859251621	0.758970925898645	0.698253251826754	0.758970925898645	0.94112394811432	0.758970925898645	0.880406274042429	0.698253251826754	0.758970925898645	0.758970925898645	-0.455382555539187	0.758970925898645	-0.94112394811432	-0.758970925898645	0.94112394811432	0.637535577754862	0.94112394811432	-0.758970925898645	0.880406274042429	-0.57681790368297	0.819688599970537	0.758970925898645	-0.333947207395404	0.637535577754862	-0.94112394811432	0.455382555539187	-0.758970925898645	-0.637535577754862	0.880406274042429	0.758970925898645	-0.57681790368297	0.516100229611079	-0.758970925898645	0.880406274042429	0.880406274042429	0.57681790368297	-0.758970925898645
Cluster-3484.77928	-0.758970925898645	0.516100229611079	0.94112394811432	-0.94112394811432	0.880406274042429	-0.698253251826754	0.758970925898645	-0.698253251826754	-0.758970925898645	-0.455382555539187	-0.758970925898645	-0.758970925898645	0.333947207395404	-0.758970925898645	-0.758970925898645	-0.94112394811432	-0.758970925898645	-0.698253251826754	-0.94112394811432	-0.758970925898645	-0.880406274042429	-0.698253251826754	0.516100229611079	-0.57681790368297	0.698253251826754	0.880406274042429	-0.698253251826754	-0.394664881467296	-0.880406274042429	0.758970925898645	-0.758970925898645	0.57681790368297	-0.57681790368297	-0.758970925898645	0.516100229611079	-0.394664881467296	0.698253251826754	-0.57681790368297	0.880406274042429	0.394664881467296	-0.880406274042429	-0.698253251826754	0.455382555539187	-0.57681790368297	0.758970925898645	-0.698253251826754	-0.880406274042429	-0.758970925898645	0.698253251826754
Cluster-3484.83138	0.698253251826754	-0.758970925898645	-0.94112394811432	0.758970925898645	-0.698253251826754	0.758970925898645	-0.880406274042429	0.758970925898645	0.880406274042429	0.698253251826754	0.758970925898645	0.698253251826754	-0.273229533323512	0.698253251826754	0.758970925898645	0.880406274042429	0.880406274042429	0.698253251826754	0.94112394811432	0.819688599970537	0.698253251826754	0.880406274042429	-0.516100229611079	0.57681790368297	-0.880406274042429	-0.698253251826754	0.880406274042429	0.57681790368297	0.880406274042429	-0.698253251826754	0.758970925898645	-0.758970925898645	0.698253251826754	0.698253251826754	-0.516100229611079	0.57681790368297	-0.880406274042429	0.516100229611079	-0.880406274042429	-0.57681790368297	0.758970925898645	0.880406274042429	-0.758970925898645	0.455382555539187	-0.880406274042429	0.758970925898645	0.758970925898645	0.758970925898645	-0.698253251826754
Cluster-3484.31564	0.880406274042429	-0.455382555539187	-0.758970925898645	0.758970925898645	-0.880406274042429	0.94112394811432	-0.698253251826754	0.758970925898645	0.698253251826754	0.758970925898645	0.94112394811432	0.880406274042429	-0.394664881467296	0.880406274042429	0.758970925898645	0.698253251826754	0.880406274042429	0.880406274042429	0.758970925898645	0.516100229611079	0.880406274042429	0.698253251826754	-0.57681790368297	0.819688599970537	-0.880406274042429	-0.880406274042429	0.880406274042429	0.516100229611079	0.880406274042429	-0.880406274042429	0.94112394811432	-0.455382555539187	0.758970925898645	0.880406274042429	-0.273229533323512	0.516100229611079	-0.880406274042429	0.57681790368297	-0.698253251826754	-0.516100229611079	0.94112394811432	0.698253251826754	-0.455382555539187	0.698253251826754	-0.698253251826754	0.94112394811432	0.94112394811432	0.455382555539187	-0.880406274042429
Cluster-3484.39138	-0.758970925898645	0.516100229611079	0.94112394811432	-0.94112394811432	0.880406274042429	-0.698253251826754	0.758970925898645	-0.698253251826754	-0.758970925898645	-0.455382555539187	-0.758970925898645	-0.758970925898645	0.333947207395404	-0.758970925898645	-0.758970925898645	-0.94112394811432	-0.758970925898645	-0.698253251826754	-0.94112394811432	-0.758970925898645	-0.880406274042429	-0.698253251826754	0.516100229611079	-0.57681790368297	0.698253251826754	0.880406274042429	-0.698253251826754	-0.394664881467296	-0.880406274042429	0.758970925898645	-0.758970925898645	0.57681790368297	-0.57681790368297	-0.758970925898645	0.516100229611079	-0.394664881467296	0.698253251826754	-0.57681790368297	0.880406274042429	0.394664881467296	-0.880406274042429	-0.698253251826754	0.455382555539187	-0.57681790368297	0.758970925898645	-0.698253251826754	-0.880406274042429	-0.758970925898645	0.698253251826754
Cluster-3484.54098	0.758970925898645	-0.819688599970537	-0.880406274042429	0.880406274042429	-0.758970925898645	0.698253251826754	-0.94112394811432	0.880406274042429	0.94112394811432	0.516100229611079	0.698253251826754	0.758970925898645	-0.516100229611079	0.758970925898645	0.880406274042429	0.94112394811432	0.758970925898645	0.758970925898645	0.880406274042429	0.758970925898645	0.758970925898645	0.94112394811432	-0.698253251826754	0.455382555539187	-0.758970925898645	-0.758970925898645	0.758970925898645	0.394664881467296	0.758970925898645	-0.758970925898645	0.698253251826754	-0.819688599970537	0.516100229611079	0.758970925898645	-0.637535577754862	0.394664881467296	-0.758970925898645	0.698253251826754	-0.94112394811432	-0.394664881467296	0.698253251826754	0.94112394811432	-0.819688599970537	0.57681790368297	-0.94112394811432	0.698253251826754	0.698253251826754	0.819688599970537	-0.758970925898645
Cluster-3484.48584	-0.811679449913428	0.463816828521959	0.811679449913428	-0.985610760609162	0.927633657043918	-0.666736691000316	0.724713794565561	-0.753702346348183	-0.724713794565561	-0.318874069608847	-0.724713794565561	-0.811679449913428	0.521793932087204	-0.811679449913428	-0.811679449913428	-0.898645105261295	-0.637748139217693	-0.753702346348183	-0.811679449913428	-0.608759587435071	-0.927633657043918	-0.666736691000316	0.637748139217693	-0.521793932087204	0.579771035652448	0.927633657043918	-0.579771035652448	-0.231908414260979	-0.753702346348183	0.811679449913428	-0.724713794565561	0.521793932087204	-0.434828276739336	-0.811679449913428	0.521793932087204	-0.231908414260979	0.579771035652448	-0.695725242782938	0.84066800169605	0.231908414260979	-0.84066800169605	-0.666736691000316	0.405839724956714	-0.695725242782938	0.724713794565561	-0.666736691000316	-0.84066800169605	-0.695725242782938	0.753702346348183
Cluster-3484.58445	0.698253251826754	-0.758970925898645	-0.94112394811432	0.758970925898645	-0.698253251826754	0.758970925898645	-0.880406274042429	0.758970925898645	0.880406274042429	0.698253251826754	0.758970925898645	0.698253251826754	-0.273229533323512	0.698253251826754	0.758970925898645	0.880406274042429	0.880406274042429	0.698253251826754	0.94112394811432	0.819688599970537	0.698253251826754	0.880406274042429	-0.516100229611079	0.57681790368297	-0.880406274042429	-0.698253251826754	0.880406274042429	0.57681790368297	0.880406274042429	-0.698253251826754	0.758970925898645	-0.758970925898645	0.698253251826754	0.698253251826754	-0.516100229611079	0.57681790368297	-0.880406274042429	0.516100229611079	-0.880406274042429	-0.57681790368297	0.758970925898645	0.880406274042429	-0.758970925898645	0.455382555539187	-0.880406274042429	0.758970925898645	0.758970925898645	0.758970925898645	-0.698253251826754
Cluster-3484.31562	-0.758970925898645	0.516100229611079	0.94112394811432	-0.94112394811432	0.880406274042429	-0.698253251826754	0.758970925898645	-0.698253251826754	-0.758970925898645	-0.455382555539187	-0.758970925898645	-0.758970925898645	0.333947207395404	-0.758970925898645	-0.758970925898645	-0.94112394811432	-0.758970925898645	-0.698253251826754	-0.94112394811432	-0.758970925898645	-0.880406274042429	-0.698253251826754	0.516100229611079	-0.57681790368297	0.698253251826754	0.880406274042429	-0.698253251826754	-0.394664881467296	-0.880406274042429	0.758970925898645	-0.758970925898645	0.57681790368297	-0.57681790368297	-0.758970925898645	0.516100229611079	-0.394664881467296	0.698253251826754	-0.57681790368297	0.880406274042429	0.394664881467296	-0.880406274042429	-0.698253251826754	0.455382555539187	-0.57681790368297	0.758970925898645	-0.698253251826754	-0.880406274042429	-0.758970925898645	0.698253251826754
Cluster-3484.61740	0.698253251826754	-0.758970925898645	-0.94112394811432	0.758970925898645	-0.698253251826754	0.758970925898645	-0.880406274042429	0.758970925898645	0.880406274042429	0.698253251826754	0.758970925898645	0.698253251826754	-0.273229533323512	0.698253251826754	0.758970925898645	0.880406274042429	0.880406274042429	0.698253251826754	0.94112394811432	0.819688599970537	0.698253251826754	0.880406274042429	-0.516100229611079	0.57681790368297	-0.880406274042429	-0.698253251826754	0.880406274042429	0.57681790368297	0.880406274042429	-0.698253251826754	0.758970925898645	-0.758970925898645	0.698253251826754	0.698253251826754	-0.516100229611079	0.57681790368297	-0.880406274042429	0.516100229611079	-0.880406274042429	-0.57681790368297	0.758970925898645	0.880406274042429	-0.758970925898645	0.455382555539187	-0.880406274042429	0.758970925898645	0.758970925898645	0.758970925898645	-0.698253251826754
Cluster-3484.23951	0.758970925898645	-0.819688599970537	-0.880406274042429	0.880406274042429	-0.758970925898645	0.698253251826754	-0.94112394811432	0.880406274042429	0.94112394811432	0.516100229611079	0.698253251826754	0.758970925898645	-0.516100229611079	0.758970925898645	0.880406274042429	0.94112394811432	0.758970925898645	0.758970925898645	0.880406274042429	0.758970925898645	0.758970925898645	0.94112394811432	-0.698253251826754	0.455382555539187	-0.758970925898645	-0.758970925898645	0.758970925898645	0.394664881467296	0.758970925898645	-0.758970925898645	0.698253251826754	-0.819688599970537	0.516100229611079	0.758970925898645	-0.637535577754862	0.394664881467296	-0.758970925898645	0.698253251826754	-0.94112394811432	-0.394664881467296	0.698253251826754	0.94112394811432	-0.819688599970537	0.57681790368297	-0.94112394811432	0.698253251826754	0.698253251826754	0.819688599970537	-0.758970925898645
Cluster-3484.32655	0.698253251826754	-0.758970925898645	-0.94112394811432	0.758970925898645	-0.698253251826754	0.758970925898645	-0.880406274042429	0.758970925898645	0.880406274042429	0.698253251826754	0.758970925898645	0.698253251826754	-0.273229533323512	0.698253251826754	0.758970925898645	0.880406274042429	0.880406274042429	0.698253251826754	0.94112394811432	0.819688599970537	0.698253251826754	0.880406274042429	-0.516100229611079	0.57681790368297	-0.880406274042429	-0.698253251826754	0.880406274042429	0.57681790368297	0.880406274042429	-0.698253251826754	0.758970925898645	-0.758970925898645	0.698253251826754	0.698253251826754	-0.516100229611079	0.57681790368297	-0.880406274042429	0.516100229611079	-0.880406274042429	-0.57681790368297	0.758970925898645	0.880406274042429	-0.758970925898645	0.455382555539187	-0.880406274042429	0.758970925898645	0.758970925898645	0.758970925898645	-0.698253251826754
Cluster-3484.37224	0.698253251826754	-0.758970925898645	-0.94112394811432	0.758970925898645	-0.698253251826754	0.758970925898645	-0.880406274042429	0.758970925898645	0.880406274042429	0.698253251826754	0.758970925898645	0.698253251826754	-0.273229533323512	0.698253251826754	0.758970925898645	0.880406274042429	0.880406274042429	0.698253251826754	0.94112394811432	0.819688599970537	0.698253251826754	0.880406274042429	-0.516100229611079	0.57681790368297	-0.880406274042429	-0.698253251826754	0.880406274042429	0.57681790368297	0.880406274042429	-0.698253251826754	0.758970925898645	-0.758970925898645	0.698253251826754	0.698253251826754	-0.516100229611079	0.57681790368297	-0.880406274042429	0.516100229611079	-0.880406274042429	-0.57681790368297	0.758970925898645	0.880406274042429	-0.758970925898645	0.455382555539187	-0.880406274042429	0.758970925898645	0.758970925898645	0.758970925898645	-0.698253251826754
Cluster-3484.38580	0.698253251826754	-0.758970925898645	-0.94112394811432	0.758970925898645	-0.698253251826754	0.758970925898645	-0.880406274042429	0.758970925898645	0.880406274042429	0.698253251826754	0.758970925898645	0.698253251826754	-0.273229533323512	0.698253251826754	0.758970925898645	0.880406274042429	0.880406274042429	0.698253251826754	0.94112394811432	0.819688599970537	0.698253251826754	0.880406274042429	-0.516100229611079	0.57681790368297	-0.880406274042429	-0.698253251826754	0.880406274042429	0.57681790368297	0.880406274042429	-0.698253251826754	0.758970925898645	-0.758970925898645	0.698253251826754	0.698253251826754	-0.516100229611079	0.57681790368297	-0.880406274042429	0.516100229611079	-0.880406274042429	-0.57681790368297	0.758970925898645	0.880406274042429	-0.758970925898645	0.455382555539187	-0.880406274042429	0.758970925898645	0.758970925898645	0.758970925898645	-0.698253251826754
Cluster-266665.0	-0.94112394811432	0.57681790368297	0.758970925898645	-0.758970925898645	0.880406274042429	-0.880406274042429	0.94112394811432	-0.880406274042429	-0.94112394811432	-0.698253251826754	-0.94112394811432	-0.94112394811432	0.637535577754862	-0.94112394811432	-0.94112394811432	-0.758970925898645	-0.758970925898645	-0.880406274042429	-0.758970925898645	-0.455382555539187	-0.698253251826754	-0.880406274042429	0.57681790368297	-0.819688599970537	0.880406274042429	0.698253251826754	-0.880406274042429	-0.698253251826754	-0.698253251826754	0.94112394811432	-0.94112394811432	0.819688599970537	-0.819688599970537	-0.94112394811432	0.637535577754862	-0.698253251826754	0.880406274042429	-0.819688599970537	0.880406274042429	0.698253251826754	-0.698253251826754	-0.880406274042429	0.698253251826754	-0.819688599970537	0.758970925898645	-0.880406274042429	-0.880406274042429	-0.455382555539187	0.880406274042429
Cluster-3484.93909	0.94112394811432	-0.516100229611079	-0.698253251826754	0.880406274042429	-0.94112394811432	0.880406274042429	-0.758970925898645	0.880406274042429	0.758970925898645	0.57681790368297	0.880406274042429	0.94112394811432	-0.637535577754862	0.94112394811432	0.880406274042429	0.758970925898645	0.758970925898645	0.94112394811432	0.698253251826754	0.455382555539187	0.94112394811432	0.758970925898645	-0.758970925898645	0.698253251826754	-0.758970925898645	-0.94112394811432	0.758970925898645	0.333947207395404	0.758970925898645	-0.94112394811432	0.880406274042429	-0.516100229611079	0.57681790368297	0.94112394811432	-0.394664881467296	0.333947207395404	-0.758970925898645	0.758970925898645	-0.758970925898645	-0.333947207395404	0.880406274042429	0.758970925898645	-0.516100229611079	0.819688599970537	-0.758970925898645	0.880406274042429	0.880406274042429	0.516100229611079	-0.94112394811432
Cluster-3484.25084	-0.880406274042429	0.455382555539187	0.880406274042429	-0.880406274042429	0.94112394811432	-0.758970925898645	0.880406274042429	-0.758970925898645	-0.880406274042429	-0.516100229611079	-0.880406274042429	-0.880406274042429	0.516100229611079	-0.880406274042429	-0.880406274042429	-0.880406274042429	-0.698253251826754	-0.758970925898645	-0.880406274042429	-0.57681790368297	-0.758970925898645	-0.758970925898645	0.455382555539187	-0.758970925898645	0.758970925898645	0.758970925898645	-0.758970925898645	-0.637535577754862	-0.758970925898645	0.880406274042429	-0.880406274042429	0.758970925898645	-0.758970925898645	-0.880406274042429	0.698253251826754	-0.637535577754862	0.758970925898645	-0.758970925898645	0.94112394811432	0.637535577754862	-0.758970925898645	-0.758970925898645	0.516100229611079	-0.758970925898645	0.698253251826754	-0.758970925898645	-0.94112394811432	-0.57681790368297	0.758970925898645
Cluster-3484.60166	0.758970925898645	-0.57681790368297	-0.880406274042429	0.698253251826754	-0.758970925898645	0.880406274042429	-0.758970925898645	0.698253251826754	0.758970925898645	0.819688599970537	0.880406274042429	0.758970925898645	-0.212511859251621	0.758970925898645	0.698253251826754	0.758970925898645	0.94112394811432	0.758970925898645	0.880406274042429	0.698253251826754	0.758970925898645	0.758970925898645	-0.455382555539187	0.758970925898645	-0.94112394811432	-0.758970925898645	0.94112394811432	0.637535577754862	0.94112394811432	-0.758970925898645	0.880406274042429	-0.57681790368297	0.819688599970537	0.758970925898645	-0.333947207395404	0.637535577754862	-0.94112394811432	0.455382555539187	-0.758970925898645	-0.637535577754862	0.880406274042429	0.758970925898645	-0.57681790368297	0.516100229611079	-0.758970925898645	0.880406274042429	0.880406274042429	0.57681790368297	-0.758970925898645
Cluster-3484.56036	-0.758970925898645	0.516100229611079	0.94112394811432	-0.94112394811432	0.880406274042429	-0.698253251826754	0.758970925898645	-0.698253251826754	-0.758970925898645	-0.455382555539187	-0.758970925898645	-0.758970925898645	0.333947207395404	-0.758970925898645	-0.758970925898645	-0.94112394811432	-0.758970925898645	-0.698253251826754	-0.94112394811432	-0.758970925898645	-0.880406274042429	-0.698253251826754	0.516100229611079	-0.57681790368297	0.698253251826754	0.880406274042429	-0.698253251826754	-0.394664881467296	-0.880406274042429	0.758970925898645	-0.758970925898645	0.57681790368297	-0.57681790368297	-0.758970925898645	0.516100229611079	-0.394664881467296	0.698253251826754	-0.57681790368297	0.880406274042429	0.394664881467296	-0.880406274042429	-0.698253251826754	0.455382555539187	-0.57681790368297	0.758970925898645	-0.698253251826754	-0.880406274042429	-0.758970925898645	0.698253251826754
Cluster-3484.76749	0.880406274042429	-0.698253251826754	-0.758970925898645	0.94112394811432	-0.880406274042429	0.758970925898645	-0.880406274042429	0.94112394811432	0.880406274042429	0.455382555539187	0.758970925898645	0.880406274042429	-0.698253251826754	0.880406274042429	0.94112394811432	0.880406274042429	0.698253251826754	0.880406274042429	0.758970925898645	0.57681790368297	0.880406274042429	0.880406274042429	-0.819688599970537	0.516100229611079	-0.698253251826754	-0.880406274042429	0.698253251826754	0.273229533323512	0.698253251826754	-0.880406274042429	0.758970925898645	-0.698253251826754	0.455382555539187	0.880406274042429	-0.57681790368297	0.273229533323512	-0.698253251826754	0.819688599970537	-0.880406274042429	-0.273229533323512	0.758970925898645	0.880406274042429	-0.698253251826754	0.758970925898645	-0.880406274042429	0.758970925898645	0.758970925898645	0.698253251826754	-0.880406274042429
Cluster-3484.43761	0.880406274042429	-0.455382555539187	-0.758970925898645	0.758970925898645	-0.880406274042429	0.94112394811432	-0.698253251826754	0.758970925898645	0.698253251826754	0.758970925898645	0.94112394811432	0.880406274042429	-0.394664881467296	0.880406274042429	0.758970925898645	0.698253251826754	0.880406274042429	0.880406274042429	0.758970925898645	0.516100229611079	0.880406274042429	0.698253251826754	-0.57681790368297	0.819688599970537	-0.880406274042429	-0.880406274042429	0.880406274042429	0.516100229611079	0.880406274042429	-0.880406274042429	0.94112394811432	-0.455382555539187	0.758970925898645	0.880406274042429	-0.273229533323512	0.516100229611079	-0.880406274042429	0.57681790368297	-0.698253251826754	-0.516100229611079	0.94112394811432	0.698253251826754	-0.455382555539187	0.698253251826754	-0.698253251826754	0.94112394811432	0.94112394811432	0.455382555539187	-0.880406274042429
Cluster-3484.33573	-0.758970925898645	0.516100229611079	0.94112394811432	-0.94112394811432	0.880406274042429	-0.698253251826754	0.758970925898645	-0.698253251826754	-0.758970925898645	-0.455382555539187	-0.758970925898645	-0.758970925898645	0.333947207395404	-0.758970925898645	-0.758970925898645	-0.94112394811432	-0.758970925898645	-0.698253251826754	-0.94112394811432	-0.758970925898645	-0.880406274042429	-0.698253251826754	0.516100229611079	-0.57681790368297	0.698253251826754	0.880406274042429	-0.698253251826754	-0.394664881467296	-0.880406274042429	0.758970925898645	-0.758970925898645	0.57681790368297	-0.57681790368297	-0.758970925898645	0.516100229611079	-0.394664881467296	0.698253251826754	-0.57681790368297	0.880406274042429	0.394664881467296	-0.880406274042429	-0.698253251826754	0.455382555539187	-0.57681790368297	0.758970925898645	-0.698253251826754	-0.880406274042429	-0.758970925898645	0.698253251826754
Cluster-263000.0	-0.880406274042429	0.455382555539187	0.880406274042429	-0.880406274042429	0.94112394811432	-0.758970925898645	0.880406274042429	-0.758970925898645	-0.880406274042429	-0.516100229611079	-0.880406274042429	-0.880406274042429	0.516100229611079	-0.880406274042429	-0.880406274042429	-0.880406274042429	-0.698253251826754	-0.758970925898645	-0.880406274042429	-0.57681790368297	-0.758970925898645	-0.758970925898645	0.455382555539187	-0.758970925898645	0.758970925898645	0.758970925898645	-0.758970925898645	-0.637535577754862	-0.758970925898645	0.880406274042429	-0.880406274042429	0.758970925898645	-0.758970925898645	-0.880406274042429	0.698253251826754	-0.637535577754862	0.758970925898645	-0.758970925898645	0.94112394811432	0.637535577754862	-0.758970925898645	-0.758970925898645	0.516100229611079	-0.758970925898645	0.698253251826754	-0.758970925898645	-0.94112394811432	-0.57681790368297	0.758970925898645
Cluster-3484.51339	-0.758970925898645	0.516100229611079	0.94112394811432	-0.94112394811432	0.880406274042429	-0.698253251826754	0.758970925898645	-0.698253251826754	-0.758970925898645	-0.455382555539187	-0.758970925898645	-0.758970925898645	0.333947207395404	-0.758970925898645	-0.758970925898645	-0.94112394811432	-0.758970925898645	-0.698253251826754	-0.94112394811432	-0.758970925898645	-0.880406274042429	-0.698253251826754	0.516100229611079	-0.57681790368297	0.698253251826754	0.880406274042429	-0.698253251826754	-0.394664881467296	-0.880406274042429	0.758970925898645	-0.758970925898645	0.57681790368297	-0.57681790368297	-0.758970925898645	0.516100229611079	-0.394664881467296	0.698253251826754	-0.57681790368297	0.880406274042429	0.394664881467296	-0.880406274042429	-0.698253251826754	0.455382555539187	-0.57681790368297	0.758970925898645	-0.698253251826754	-0.880406274042429	-0.758970925898645	0.698253251826754
Cluster-3484.67656	0.758970925898645	-0.57681790368297	-0.880406274042429	0.698253251826754	-0.758970925898645	0.880406274042429	-0.758970925898645	0.698253251826754	0.758970925898645	0.819688599970537	0.880406274042429	0.758970925898645	-0.212511859251621	0.758970925898645	0.698253251826754	0.758970925898645	0.94112394811432	0.758970925898645	0.880406274042429	0.698253251826754	0.758970925898645	0.758970925898645	-0.455382555539187	0.758970925898645	-0.94112394811432	-0.758970925898645	0.94112394811432	0.637535577754862	0.94112394811432	-0.758970925898645	0.880406274042429	-0.57681790368297	0.819688599970537	0.758970925898645	-0.333947207395404	0.637535577754862	-0.94112394811432	0.455382555539187	-0.758970925898645	-0.637535577754862	0.880406274042429	0.758970925898645	-0.57681790368297	0.516100229611079	-0.758970925898645	0.880406274042429	0.880406274042429	0.57681790368297	-0.758970925898645
Cluster-3484.38766	0.880406274042429	-0.455382555539187	-0.758970925898645	0.758970925898645	-0.880406274042429	0.94112394811432	-0.698253251826754	0.758970925898645	0.698253251826754	0.758970925898645	0.94112394811432	0.880406274042429	-0.394664881467296	0.880406274042429	0.758970925898645	0.698253251826754	0.880406274042429	0.880406274042429	0.758970925898645	0.516100229611079	0.880406274042429	0.698253251826754	-0.57681790368297	0.819688599970537	-0.880406274042429	-0.880406274042429	0.880406274042429	0.516100229611079	0.880406274042429	-0.880406274042429	0.94112394811432	-0.455382555539187	0.758970925898645	0.880406274042429	-0.273229533323512	0.516100229611079	-0.880406274042429	0.57681790368297	-0.698253251826754	-0.516100229611079	0.94112394811432	0.698253251826754	-0.455382555539187	0.698253251826754	-0.698253251826754	0.94112394811432	0.94112394811432	0.455382555539187	-0.880406274042429
Cluster-3484.21306	0.94112394811432	-0.516100229611079	-0.698253251826754	0.880406274042429	-0.94112394811432	0.880406274042429	-0.758970925898645	0.880406274042429	0.758970925898645	0.57681790368297	0.880406274042429	0.94112394811432	-0.637535577754862	0.94112394811432	0.880406274042429	0.758970925898645	0.758970925898645	0.94112394811432	0.698253251826754	0.455382555539187	0.94112394811432	0.758970925898645	-0.758970925898645	0.698253251826754	-0.758970925898645	-0.94112394811432	0.758970925898645	0.333947207395404	0.758970925898645	-0.94112394811432	0.880406274042429	-0.516100229611079	0.57681790368297	0.94112394811432	-0.394664881467296	0.333947207395404	-0.758970925898645	0.758970925898645	-0.758970925898645	-0.333947207395404	0.880406274042429	0.758970925898645	-0.516100229611079	0.819688599970537	-0.758970925898645	0.880406274042429	0.880406274042429	0.516100229611079	-0.94112394811432
Cluster-3484.27500	0.94112394811432	-0.516100229611079	-0.698253251826754	0.880406274042429	-0.94112394811432	0.880406274042429	-0.758970925898645	0.880406274042429	0.758970925898645	0.57681790368297	0.880406274042429	0.94112394811432	-0.637535577754862	0.94112394811432	0.880406274042429	0.758970925898645	0.758970925898645	0.94112394811432	0.698253251826754	0.455382555539187	0.94112394811432	0.758970925898645	-0.758970925898645	0.698253251826754	-0.758970925898645	-0.94112394811432	0.758970925898645	0.333947207395404	0.758970925898645	-0.94112394811432	0.880406274042429	-0.516100229611079	0.57681790368297	0.94112394811432	-0.394664881467296	0.333947207395404	-0.758970925898645	0.758970925898645	-0.758970925898645	-0.333947207395404	0.880406274042429	0.758970925898645	-0.516100229611079	0.819688599970537	-0.758970925898645	0.880406274042429	0.880406274042429	0.516100229611079	-0.94112394811432
Cluster-3484.28295	0.880406274042429	-0.698253251826754	-0.758970925898645	0.94112394811432	-0.880406274042429	0.758970925898645	-0.880406274042429	0.94112394811432	0.880406274042429	0.455382555539187	0.758970925898645	0.880406274042429	-0.698253251826754	0.880406274042429	0.94112394811432	0.880406274042429	0.698253251826754	0.880406274042429	0.758970925898645	0.57681790368297	0.880406274042429	0.880406274042429	-0.819688599970537	0.516100229611079	-0.698253251826754	-0.880406274042429	0.698253251826754	0.273229533323512	0.698253251826754	-0.880406274042429	0.758970925898645	-0.698253251826754	0.455382555539187	0.880406274042429	-0.57681790368297	0.273229533323512	-0.698253251826754	0.819688599970537	-0.880406274042429	-0.273229533323512	0.758970925898645	0.880406274042429	-0.698253251826754	0.758970925898645	-0.880406274042429	0.758970925898645	0.758970925898645	0.698253251826754	-0.880406274042429
Cluster-3484.43630	0.880406274042429	-0.698253251826754	-0.758970925898645	0.94112394811432	-0.880406274042429	0.758970925898645	-0.880406274042429	0.94112394811432	0.880406274042429	0.455382555539187	0.758970925898645	0.880406274042429	-0.698253251826754	0.880406274042429	0.94112394811432	0.880406274042429	0.698253251826754	0.880406274042429	0.758970925898645	0.57681790368297	0.880406274042429	0.880406274042429	-0.819688599970537	0.516100229611079	-0.698253251826754	-0.880406274042429	0.698253251826754	0.273229533323512	0.698253251826754	-0.880406274042429	0.758970925898645	-0.698253251826754	0.455382555539187	0.880406274042429	-0.57681790368297	0.273229533323512	-0.698253251826754	0.819688599970537	-0.880406274042429	-0.273229533323512	0.758970925898645	0.880406274042429	-0.698253251826754	0.758970925898645	-0.880406274042429	0.758970925898645	0.758970925898645	0.698253251826754	-0.880406274042429
Cluster-3484.14450	0.758970925898645	-0.819688599970537	-0.880406274042429	0.880406274042429	-0.758970925898645	0.698253251826754	-0.94112394811432	0.880406274042429	0.94112394811432	0.516100229611079	0.698253251826754	0.758970925898645	-0.516100229611079	0.758970925898645	0.880406274042429	0.94112394811432	0.758970925898645	0.758970925898645	0.880406274042429	0.758970925898645	0.758970925898645	0.94112394811432	-0.698253251826754	0.455382555539187	-0.758970925898645	-0.758970925898645	0.758970925898645	0.394664881467296	0.758970925898645	-0.758970925898645	0.698253251826754	-0.819688599970537	0.516100229611079	0.758970925898645	-0.637535577754862	0.394664881467296	-0.758970925898645	0.698253251826754	-0.94112394811432	-0.394664881467296	0.698253251826754	0.94112394811432	-0.819688599970537	0.57681790368297	-0.94112394811432	0.698253251826754	0.698253251826754	0.819688599970537	-0.758970925898645
Cluster-3484.73107	0.880406274042429	-0.455382555539187	-0.758970925898645	0.758970925898645	-0.880406274042429	0.94112394811432	-0.698253251826754	0.758970925898645	0.698253251826754	0.758970925898645	0.94112394811432	0.880406274042429	-0.394664881467296	0.880406274042429	0.758970925898645	0.698253251826754	0.880406274042429	0.880406274042429	0.758970925898645	0.516100229611079	0.880406274042429	0.698253251826754	-0.57681790368297	0.819688599970537	-0.880406274042429	-0.880406274042429	0.880406274042429	0.516100229611079	0.880406274042429	-0.880406274042429	0.94112394811432	-0.455382555539187	0.758970925898645	0.880406274042429	-0.273229533323512	0.516100229611079	-0.880406274042429	0.57681790368297	-0.698253251826754	-0.516100229611079	0.94112394811432	0.698253251826754	-0.455382555539187	0.698253251826754	-0.698253251826754	0.94112394811432	0.94112394811432	0.455382555539187	-0.880406274042429
Cluster-3484.52131	0.880406274042429	-0.698253251826754	-0.758970925898645	0.94112394811432	-0.880406274042429	0.758970925898645	-0.880406274042429	0.94112394811432	0.880406274042429	0.455382555539187	0.758970925898645	0.880406274042429	-0.698253251826754	0.880406274042429	0.94112394811432	0.880406274042429	0.698253251826754	0.880406274042429	0.758970925898645	0.57681790368297	0.880406274042429	0.880406274042429	-0.819688599970537	0.516100229611079	-0.698253251826754	-0.880406274042429	0.698253251826754	0.273229533323512	0.698253251826754	-0.880406274042429	0.758970925898645	-0.698253251826754	0.455382555539187	0.880406274042429	-0.57681790368297	0.273229533323512	-0.698253251826754	0.819688599970537	-0.880406274042429	-0.273229533323512	0.758970925898645	0.880406274042429	-0.698253251826754	0.758970925898645	-0.880406274042429	0.758970925898645	0.758970925898645	0.698253251826754	-0.880406274042429
Cluster-3484.37000	0.698253251826754	-0.758970925898645	-0.94112394811432	0.758970925898645	-0.698253251826754	0.758970925898645	-0.880406274042429	0.758970925898645	0.880406274042429	0.698253251826754	0.758970925898645	0.698253251826754	-0.273229533323512	0.698253251826754	0.758970925898645	0.880406274042429	0.880406274042429	0.698253251826754	0.94112394811432	0.819688599970537	0.698253251826754	0.880406274042429	-0.516100229611079	0.57681790368297	-0.880406274042429	-0.698253251826754	0.880406274042429	0.57681790368297	0.880406274042429	-0.698253251826754	0.758970925898645	-0.758970925898645	0.698253251826754	0.698253251826754	-0.516100229611079	0.57681790368297	-0.880406274042429	0.516100229611079	-0.880406274042429	-0.57681790368297	0.758970925898645	0.880406274042429	-0.758970925898645	0.455382555539187	-0.880406274042429	0.758970925898645	0.758970925898645	0.758970925898645	-0.698253251826754
Cluster-3484.80110	0.94112394811432	-0.516100229611079	-0.698253251826754	0.880406274042429	-0.94112394811432	0.880406274042429	-0.758970925898645	0.880406274042429	0.758970925898645	0.57681790368297	0.880406274042429	0.94112394811432	-0.637535577754862	0.94112394811432	0.880406274042429	0.758970925898645	0.758970925898645	0.94112394811432	0.698253251826754	0.455382555539187	0.94112394811432	0.758970925898645	-0.758970925898645	0.698253251826754	-0.758970925898645	-0.94112394811432	0.758970925898645	0.333947207395404	0.758970925898645	-0.94112394811432	0.880406274042429	-0.516100229611079	0.57681790368297	0.94112394811432	-0.394664881467296	0.333947207395404	-0.758970925898645	0.758970925898645	-0.758970925898645	-0.333947207395404	0.880406274042429	0.758970925898645	-0.516100229611079	0.819688599970537	-0.758970925898645	0.880406274042429	0.880406274042429	0.516100229611079	-0.94112394811432
Cluster-3484.102964	-0.758970925898645	0.516100229611079	0.94112394811432	-0.94112394811432	0.880406274042429	-0.698253251826754	0.758970925898645	-0.698253251826754	-0.758970925898645	-0.455382555539187	-0.758970925898645	-0.758970925898645	0.333947207395404	-0.758970925898645	-0.758970925898645	-0.94112394811432	-0.758970925898645	-0.698253251826754	-0.94112394811432	-0.758970925898645	-0.880406274042429	-0.698253251826754	0.516100229611079	-0.57681790368297	0.698253251826754	0.880406274042429	-0.698253251826754	-0.394664881467296	-0.880406274042429	0.758970925898645	-0.758970925898645	0.57681790368297	-0.57681790368297	-0.758970925898645	0.516100229611079	-0.394664881467296	0.698253251826754	-0.57681790368297	0.880406274042429	0.394664881467296	-0.880406274042429	-0.698253251826754	0.455382555539187	-0.57681790368297	0.758970925898645	-0.698253251826754	-0.880406274042429	-0.758970925898645	0.698253251826754
[truncated: 360 more columns]
